# Supplementary material for: Integrative epigenomic analysis of differential DNA methylation in urothelial carcinoma
Source: Genome Med. 2015 Mar 10;7(1):23. doi: 10.1186/s13073-015-0144-4 (PMC4373102; doi:10.1186/s13073-015-0144-4)
Supplement: Additional file 2: Table S1. — List of TCGA-data files used for the validation analyses. [file 13073_2015_144_MOESM2_ESM.xlsx]

## Sheet: Supplemental_Table_4
All files downloaded through the TCGA public ftp-site available at "https://tcga-data.nci.nih.gov/tcgafiles/ftp_auth/distro_ftpusers/anonymous/tumor/blca/"
TCGA Somatic Variant annotation file
PR_TCGA_BLCA_PAIR_Capture_All_Pairs_QCPASS_v5.aggregated.capture.tcga.uuid.automated.somatic.maf
TCGA Gene expression files
unc.edu.09898301-3dac-4b86-af1b-6cbad9f2d380.1182808.rsem.isoforms.normalized_results
unc.edu.8038ffb4-38d5-437a-9457-4943c0202a8a.2307668.rsem.isoforms.normalized_results
unc.edu.ac9729e9-6565-4e11-8828-ff43b752a5b6.2097421.rsem.isoforms.normalized_results
unc.edu.370c2202-46b7-4721-a1db-ee80f6ca7782.2116096.rsem.isoforms.normalized_results
unc.edu.4c4fbc19-727b-48b0-82e0-42ca8309f315.1384825.rsem.isoforms.normalized_results
unc.edu.c07c2f21-21d4-49cb-93bb-8d128966fcd6.1351737.rsem.isoforms.normalized_results
unc.edu.d7c8fab5-a3c9-4650-9935-56c0fe27cbe6.1468997.rsem.isoforms.normalized_results
unc.edu.bd49f808-37de-43a4-8a5f-7a36b9661a16.1987611.rsem.isoforms.normalized_results
unc.edu.57baff29-25d2-46ce-937f-f25343dcebc3.2031731.rsem.isoforms.normalized_results
unc.edu.169e537f-9ffc-4d56-9e77-1f38951ee3d3.1475175.rsem.isoforms.normalized_results
unc.edu.18bb3804-de1e-4988-abbf-89c36d07cc01.1966968.rsem.isoforms.normalized_results
unc.edu.cfb10485-b097-4470-bd7e-5ed2abd2e8ac.1181243.rsem.isoforms.normalized_results
unc.edu.a83e6d94-8bef-4ffe-889a-2eecc4b97cae.2120613.rsem.isoforms.normalized_results
unc.edu.c270c34c-0cfd-410e-ab3c-231033196d25.1113454.rsem.isoforms.normalized_results
unc.edu.341d1383-93bd-42d7-80ad-5dba732c1925.2116249.rsem.isoforms.normalized_results
unc.edu.842484b0-6661-4dc2-bf70-b1216ab05475.2316269.rsem.isoforms.normalized_results
unc.edu.9ad7733f-a2a6-4985-8ed3-d2c539eeab96.1474832.rsem.isoforms.normalized_results
unc.edu.a45e5587-488f-4348-a724-fe64e0c5be7d.1351225.rsem.isoforms.normalized_results
unc.edu.d68e2da7-7bd4-4510-8751-02e9f16ad4e6.2095487.rsem.isoforms.normalized_results
unc.edu.fa74ebb2-007d-407a-ba07-12976b75056d.2306747.rsem.isoforms.normalized_results
unc.edu.1a1e861c-14bd-45ea-904a-b14d4059ac95.1350519.rsem.isoforms.normalized_results
unc.edu.c8fd7f63-e309-4a7e-876d-7ca2cf954abe.2309041.rsem.isoforms.normalized_results
unc.edu.32d604cb-3bf5-427c-b60d-3c9cfeb7f0a5.1352036.rsem.isoforms.normalized_results
unc.edu.958520af-f270-49ab-8fb6-57e1ae8ae68f.1179858.rsem.isoforms.normalized_results
unc.edu.20da407e-268c-4a10-9d1f-751974e09067.2089887.rsem.isoforms.normalized_results
unc.edu.f6660fcd-6277-4eb7-8135-5aea56fedd7c.2306172.rsem.isoforms.normalized_results
unc.edu.fac8f7fd-3e80-410a-a281-2b564862b335.1227036.rsem.isoforms.normalized_results
unc.edu.74cbc344-560b-439b-bd14-1542ce579967.2158457.rsem.isoforms.normalized_results
unc.edu.968143b4-2bc1-4c77-88e7-a907a7cd018c.1213298.rsem.isoforms.normalized_results
unc.edu.511d6289-1558-4e90-a77a-05298e15b17c.1390766.rsem.isoforms.normalized_results
unc.edu.df755d45-141e-40d1-96c8-6bfe29c17edc.1351625.rsem.isoforms.normalized_results
unc.edu.b3797921-4b9a-43c4-8904-6fb80fc80c08.1214096.rsem.isoforms.normalized_results
unc.edu.a09bfd63-c31c-461a-b5a4-60670f421233.1352353.rsem.isoforms.normalized_results
unc.edu.1afbe0f3-e320-4d74-8648-0c26ddbeab7f.1351296.rsem.isoforms.normalized_results
unc.edu.575f9b1e-4952-488a-bbdd-ac98c1f68382.1388352.rsem.isoforms.normalized_results
unc.edu.fd79008e-fae5-4276-bc25-eae14eb7b7e4.1112024.rsem.isoforms.normalized_results
unc.edu.7206d218-0e58-4722-8566-cbcbd8b8b4e0.1112177.rsem.isoforms.normalized_results
unc.edu.e7925508-8b2f-4c39-bd7a-033e78b1f875.1387987.rsem.isoforms.normalized_results
unc.edu.3208f694-4779-4548-8cb4-74df829b3345.1474555.rsem.isoforms.normalized_results
unc.edu.3d1b5ffe-38d6-4073-9020-c6897727341c.1113517.rsem.isoforms.normalized_results
unc.edu.1cc49a56-ee39-4fd1-bf80-a6b71695c1f1.1228295.rsem.isoforms.normalized_results
unc.edu.80e9793f-4e30-45ad-8660-3686685f2db9.1227801.rsem.isoforms.normalized_results
unc.edu.4000adba-115e-40bf-afbb-35ad20c4e416.1217948.rsem.isoforms.normalized_results
unc.edu.f89742f4-3575-4dd4-860f-ea9ab0321a48.1821708.rsem.isoforms.normalized_results
unc.edu.edde0611-3cdb-4f1c-a259-68cb4a905bea.1782310.rsem.isoforms.normalized_results
unc.edu.5968c8d3-5f1a-4eb8-8d9b-8bd3fd3fd9f1.1468903.rsem.isoforms.normalized_results
unc.edu.159e6f18-943e-4e7b-af13-da273c52dc16.2157534.rsem.isoforms.normalized_results
unc.edu.325c6503-12a1-4985-99a0-b968850f9d92.1211517.rsem.isoforms.normalized_results
unc.edu.10e3d6b9-8f72-4902-94ca-f89811b98e35.1781760.rsem.isoforms.normalized_results
unc.edu.90c55ddf-3ac3-4599-80f6-e29e486d2070.1966528.rsem.isoforms.normalized_results
unc.edu.024bc00e-0419-4dc6-8df4-ad3af476314d.1475265.rsem.isoforms.normalized_results
unc.edu.06d4cd28-11fb-4f25-8ae0-3fa8e3f3e325.1989602.rsem.isoforms.normalized_results
unc.edu.3167baad-cb92-49e6-8a7d-c59f81709a52.2222238.rsem.isoforms.normalized_results
unc.edu.538ad820-310d-4463-83a2-44ce1cac920c.2115724.rsem.isoforms.normalized_results
unc.edu.d6280a13-a376-4ede-8aab-7a7633cb3b9e.2233431.rsem.isoforms.normalized_results
unc.edu.20ca7c4d-7ef0-4fc5-907b-a90fec12a561.1469257.rsem.isoforms.normalized_results
unc.edu.36f98bd7-f044-4497-9d19-e25c8e847def.1821818.rsem.isoforms.normalized_results
unc.edu.bd1ba628-0cb5-4103-baa4-3f430d24d359.1474894.rsem.isoforms.normalized_results
unc.edu.652f8ab9-33b6-4e10-a84e-1e1b1ef0b707.1326775.rsem.isoforms.normalized_results
unc.edu.94309b2e-c58c-4e2b-981d-0badb3872db7.2032635.rsem.isoforms.normalized_results
unc.edu.2f3c17f6-be91-4195-9aa7-e02298d118f3.1180727.rsem.isoforms.normalized_results
unc.edu.3bea01e7-e5bc-484b-91f4-a143caed0aed.1475070.rsem.isoforms.normalized_results
unc.edu.36a95ee7-1822-4d07-8110-843792006625.1180018.rsem.isoforms.normalized_results
unc.edu.d3cf6983-3dfc-4533-8809-605c197fc24e.2089346.rsem.isoforms.normalized_results
unc.edu.7668e1a3-cf31-411a-8bce-aff592a0f053.1927204.rsem.isoforms.normalized_results
unc.edu.b9f76fc8-ca33-46c5-89a0-ae16d42f987f.1114904.rsem.isoforms.normalized_results
unc.edu.a56ef438-c2ac-4c6f-9283-59e38ba14f28.1966591.rsem.isoforms.normalized_results
unc.edu.c32574a0-5f85-4053-bb98-8472b496975e.1214631.rsem.isoforms.normalized_results
unc.edu.69b30673-9ec0-4c05-b75c-12bcb1f7268f.2308016.rsem.isoforms.normalized_results
unc.edu.b4bb6509-7d67-4d5e-8fd1-624fa373df4d.1474749.rsem.isoforms.normalized_results
unc.edu.1b08c8c9-5739-409d-9cbc-3b06ad1f60e6.1215497.rsem.isoforms.normalized_results
unc.edu.f873fe6d-9733-48a9-b7e0-23dc50874fbc.2157834.rsem.isoforms.normalized_results
unc.edu.61b0add8-ad93-4f2a-a95b-fa257934962f.1468793.rsem.isoforms.normalized_results
unc.edu.6621636c-4a29-4ad3-99bc-406b1820d063.2089043.rsem.isoforms.normalized_results
unc.edu.ad775597-406f-4470-894a-e37d0666761b.1248454.rsem.isoforms.normalized_results
unc.edu.221bd562-e77d-4374-9491-efb5c3b026c3.1783495.rsem.isoforms.normalized_results
unc.edu.e356927b-b100-4adf-9935-e4fbf31d1fd3.2315435.rsem.isoforms.normalized_results
unc.edu.d1b0c4db-59b7-47ac-b26f-fb14c5aac200.2097134.rsem.isoforms.normalized_results
unc.edu.21c8f741-963f-463e-ac5b-1c2c1aa9d8cb.1989368.rsem.isoforms.normalized_results
unc.edu.433eed62-f9d3-440a-bc04-f0156c70ee65.2167080.rsem.isoforms.normalized_results
unc.edu.dbffd0f0-d063-45a2-8cdb-e6ffa6c9e66d.1987864.rsem.isoforms.normalized_results
unc.edu.fa1f8758-485c-4148-87b7-af891f652f48.2096404.rsem.isoforms.normalized_results
unc.edu.227c6e50-7801-4fb6-91d3-eda4313024bb.2233605.rsem.isoforms.normalized_results
unc.edu.bd5b7c93-fabe-4bb8-a78f-981aeed75d79.1783807.rsem.isoforms.normalized_results
unc.edu.99471b35-21e6-44cb-863e-d60521a71b31.1966750.rsem.isoforms.normalized_results
unc.edu.12c0b9eb-97fc-4fa1-8f64-49c0e3e171a2.1180376.rsem.isoforms.normalized_results
unc.edu.eb5b988d-308e-4afb-b21b-8bdd45010c72.1225719.rsem.isoforms.normalized_results
unc.edu.70c7f658-5208-4b3f-9767-27a3b06b8ddc.1389051.rsem.isoforms.normalized_results
unc.edu.1002d9de-3bd1-4d22-8f2a-64b3114264e0.2032159.rsem.isoforms.normalized_results
unc.edu.388f02e0-68bb-4be2-9271-60a42d3a3e9d.1327084.rsem.isoforms.normalized_results
unc.edu.535736bf-6e19-4fc6-bf3d-a2fb4739c763.2316495.rsem.isoforms.normalized_results
unc.edu.7d6ea81b-b8a5-4d3b-aa54-9bf51d8b698b.1476019.rsem.isoforms.normalized_results
unc.edu.e68b253d-6149-4c42-a5b3-1ddc2448759b.1784324.rsem.isoforms.normalized_results
unc.edu.81018f98-fee6-4cde-b6f6-3b6254e3e8d7.1928138.rsem.isoforms.normalized_results
unc.edu.dc901511-9e0f-4fc6-b6f4-bee8e627ce25.1469018.rsem.isoforms.normalized_results
unc.edu.4c8aa0aa-c1ae-4aff-96f2-4636bb1d5c47.1969083.rsem.isoforms.normalized_results
unc.edu.73220a3d-e4e3-4494-a832-86baa98333b4.1784001.rsem.isoforms.normalized_results
unc.edu.a66ddf41-6af9-47c0-952b-688aac83c8c8.2097240.rsem.isoforms.normalized_results
unc.edu.c40ff5cd-bffa-40c4-a192-9830b0da3daa.1468850.rsem.isoforms.normalized_results
unc.edu.5ddb876d-dd32-4f33-89d1-d95e460e1e60.1469231.rsem.isoforms.normalized_results
unc.edu.eb210789-9eb4-4def-a83d-3f0254b3c6dd.1228931.rsem.isoforms.normalized_results
unc.edu.0aba0f10-05b2-4045-822b-045f61457427.2096018.rsem.isoforms.normalized_results
unc.edu.50fdf7c3-0e77-4013-ae2b-0e7c70b8d3e3.2095428.rsem.isoforms.normalized_results
unc.edu.4c23170b-a5e0-41c8-8309-a5bfb2823491.2308975.rsem.isoforms.normalized_results
unc.edu.2480ce78-21a7-4717-8b08-8176d9fe6834.2306418.rsem.isoforms.normalized_results
unc.edu.2d83d812-8f9b-443b-8643-dd3104b5068e.2306999.rsem.isoforms.normalized_results
unc.edu.01a7643f-d7be-40e8-bdc1-562d825e8ba8.2096835.rsem.isoforms.normalized_results
unc.edu.c130027b-a3f5-49be-b26d-a0416b7904b5.2306458.rsem.isoforms.normalized_results
unc.edu.d74030bf-dfa1-4f65-9596-fd505733139e.1475644.rsem.isoforms.normalized_results
unc.edu.8f7b5e84-55c2-4f98-a6a2-56b862161a98.1475149.rsem.isoforms.normalized_results
unc.edu.fd93cd6f-ab1c-460c-bfca-268c485a4f5b.1384511.rsem.isoforms.normalized_results
unc.edu.2c681223-21a5-4c58-acbb-2d51516bff12.1386366.rsem.isoforms.normalized_results
unc.edu.50dd2bb1-e069-42f8-89f4-1e3055adafee.1782706.rsem.isoforms.normalized_results
unc.edu.5b0896f2-8fd9-42ee-b56d-b140f8d8657e.1113050.rsem.isoforms.normalized_results
unc.edu.b5036d12-d9cc-46a4-b60a-49740310380c.1107947.rsem.isoforms.normalized_results
unc.edu.fc2ec949-9292-4709-b0ea-37368add311d.1821548.rsem.isoforms.normalized_results
unc.edu.f68894de-6db1-472b-bbda-f1c6e60a818b.1927248.rsem.isoforms.normalized_results
unc.edu.d6d7412b-5ec2-413e-a85d-7f765c67afa3.1213748.rsem.isoforms.normalized_results
unc.edu.cbc4cdac-a504-47ed-96cf-5c459f7febd0.1821839.rsem.isoforms.normalized_results
unc.edu.c87fa518-41c5-417a-88ac-0b300f1a8732.2231970.rsem.isoforms.normalized_results
unc.edu.b6ebbe90-feb4-4e8e-9408-031db2297c1c.2157382.rsem.isoforms.normalized_results
unc.edu.a5118740-bf71-47e8-a2e3-506792865c90.2090201.rsem.isoforms.normalized_results
unc.edu.791a46e8-4d45-4878-b09d-a4f64ce88746.1474973.rsem.isoforms.normalized_results
unc.edu.772b8a77-bb90-40a8-ad48-f7a1fc1769de.1347684.rsem.isoforms.normalized_results
unc.edu.58e49daa-eced-4ca8-af92-98af61f8b6f1.2039021.rsem.isoforms.normalized_results
unc.edu.4e0401b2-6ad4-4709-aa43-f2af0afef259.2095196.rsem.isoforms.normalized_results
unc.edu.459468e0-79bc-4544-b168-27a85342d4c1.2236144.rsem.isoforms.normalized_results
unc.edu.0c1e7ecc-d20d-4047-8419-6347537cb8a3.1821630.rsem.isoforms.normalized_results
unc.edu.38e62ae5-729f-41fa-94e7-7e3caa0a246b.1351677.rsem.isoforms.normalized_results
unc.edu.a40c2a50-5627-4fd2-a6a3-2661c4ee5839.1990169.rsem.isoforms.normalized_results
unc.edu.e43f2bcb-9ba5-4b65-9042-4d3b06224c0f.1821649.rsem.isoforms.normalized_results
unc.edu.429f0e9d-c160-4b36-a31b-dab1097c6129.1388311.rsem.isoforms.normalized_results
unc.edu.5eb594ca-ba46-45d2-8532-0fabac564e34.1821986.rsem.isoforms.normalized_results
unc.edu.63fcdb32-0c58-4541-afbc-96b34020c5c8.1351589.rsem.isoforms.normalized_results
unc.edu.83c4827f-742b-42bf-96d0-335b484ee724.1966818.rsem.isoforms.normalized_results
unc.edu.5d19bc28-408e-4dc6-bc4b-95b28fa0dddc.2307467.rsem.isoforms.normalized_results
unc.edu.6ab37abf-8cc9-4274-bf5c-f08ec3f4d136.2090236.rsem.isoforms.normalized_results
unc.edu.febead73-3b12-44e6-8bab-a7cfa7bf1129.1179295.rsem.isoforms.normalized_results
unc.edu.68b08ead-5e38-490f-8654-b3db19c80fca.1475048.rsem.isoforms.normalized_results
unc.edu.c27a2180-0dec-43ec-bf0f-2cb0acaea022.1821762.rsem.isoforms.normalized_results
unc.edu.fee1bb5e-af08-43f5-a313-ebe56ceb6a37.2159042.rsem.isoforms.normalized_results
unc.edu.791bcd93-c949-49b3-aaa4-4c8af82f5ec1.2246338.rsem.isoforms.normalized_results
unc.edu.f7df4f7f-cd8e-44ba-b16f-203d6049c4fa.1782627.rsem.isoforms.normalized_results
unc.edu.4be53c32-b222-44dd-b0b9-6a935591380a.2090034.rsem.isoforms.normalized_results
unc.edu.f6b30464-1e34-4b52-baff-544f5fc8f52f.1782936.rsem.isoforms.normalized_results
unc.edu.f732f86b-5190-4827-8471-656a43b47681.1475015.rsem.isoforms.normalized_results
unc.edu.57eda6ed-26b0-4bf6-98ad-80f4872b9832.1328757.rsem.isoforms.normalized_results
unc.edu.eb59f0f9-3b20-4dce-833e-6a67076ddc01.1356427.rsem.isoforms.normalized_results
unc.edu.2fdb2cad-53e5-44e4-8b80-ee5801964b20.1112811.rsem.isoforms.normalized_results
unc.edu.ad2ee4b7-ec51-4076-bc5b-6601b5abeecb.1475005.rsem.isoforms.normalized_results
unc.edu.c7f36dba-a507-46d3-8e68-7f98b8b645e9.1468920.rsem.isoforms.normalized_results
unc.edu.ed8b8326-fa77-4e72-b146-49c0543a5792.2306565.rsem.isoforms.normalized_results
unc.edu.7773fd96-8ab7-417b-befd-ea63dc596a7a.2032568.rsem.isoforms.normalized_results
unc.edu.5e7e3e20-cbfa-476d-bb92-fa3a58207a9b.1113971.rsem.isoforms.normalized_results
unc.edu.30f1a64e-5df3-4e26-b820-a4254e7e3a7e.2306586.rsem.isoforms.normalized_results
unc.edu.ae3c4446-cb58-4b5b-9eb8-6c81e1bf4535.1474941.rsem.isoforms.normalized_results
unc.edu.fe6853dd-864f-4257-869f-a425aab32346.2256101.rsem.isoforms.normalized_results
unc.edu.3add40ce-6d64-4ded-9ab6-2f076c420dc4.1112696.rsem.isoforms.normalized_results
unc.edu.bf7a27d9-35a8-4c59-bf27-e3fa9b271e6e.1475132.rsem.isoforms.normalized_results
unc.edu.ee7d92c6-8a20-41ec-8e43-7a7c462b13d5.2032904.rsem.isoforms.normalized_results
unc.edu.f1e23b9a-a79f-439c-a4b9-58fbe9899e98.2096608.rsem.isoforms.normalized_results
unc.edu.e33ab42a-bfb3-4923-a305-a6babcee61f4.1350228.rsem.isoforms.normalized_results
unc.edu.088b27e8-38f6-41ff-a861-d371415fd7f0.2233156.rsem.isoforms.normalized_results
unc.edu.6321d37f-3658-447d-96a4-099e8072217a.2306399.rsem.isoforms.normalized_results
unc.edu.d22b6ef3-9b08-44d9-b37f-e7f61ce89404.1113722.rsem.isoforms.normalized_results
unc.edu.dafc2af2-7b91-45a4-ae67-fe22ab060f06.1475167.rsem.isoforms.normalized_results
unc.edu.d692892d-d63b-4ac2-9627-ae255ab17cab.1474926.rsem.isoforms.normalized_results
unc.edu.d785b32a-686a-43d6-9e0b-0b63cfd63772.1212370.rsem.isoforms.normalized_results
unc.edu.ca10d08d-3cc5-4171-9a70-66fdff3c0c3d.1182043.rsem.isoforms.normalized_results
unc.edu.029cb0c8-9a67-4af0-9137-a5fbe08fce20.1474870.rsem.isoforms.normalized_results
unc.edu.c394bf58-ce01-4ad3-a0f7-f2c5a251356d.2116128.rsem.isoforms.normalized_results
unc.edu.518085b3-f993-4346-bb4d-b7244e9435d6.1244669.rsem.isoforms.normalized_results
unc.edu.b68f9935-3265-4930-a221-61bc9f8e2eda.2282065.rsem.isoforms.normalized_results
unc.edu.b6a8b608-8bf6-4d57-a720-bd4aaced4591.1245475.rsem.isoforms.normalized_results
unc.edu.6c392517-fe3d-4d86-8397-c08734fe20cc.1772371.rsem.isoforms.normalized_results
unc.edu.8f1bfe41-e48c-4b5d-8b03-8def7666da02.1966931.rsem.isoforms.normalized_results
unc.edu.a36865ec-a5fa-4277-a887-325373acadb1.1928598.rsem.isoforms.normalized_results
unc.edu.d27207d8-a3cf-475b-963a-e393eef98538.2045790.rsem.isoforms.normalized_results
unc.edu.c11e3246-c33d-47ef-b4b4-be287b92d91e.1111951.rsem.isoforms.normalized_results
unc.edu.c1ce17a6-3e8b-41b7-97bc-9213b352ce84.2233859.rsem.isoforms.normalized_results
unc.edu.b8ecfb28-27d0-4ad4-b73c-cc21be41af31.1226319.rsem.isoforms.normalized_results
unc.edu.f154cc00-e118-4d4c-b9d2-2f1f71e0a964.1373741.rsem.isoforms.normalized_results
unc.edu.6c390573-7472-441d-956b-9f4747a18f2b.1212880.rsem.isoforms.normalized_results
unc.edu.b660dd38-f986-4143-9445-b66cb60f42dd.2166914.rsem.isoforms.normalized_results
unc.edu.10efe18b-413b-4e57-b6e2-ce5cd2dbb839.2176809.rsem.isoforms.normalized_results
unc.edu.1cd3bf53-27a7-4fda-8501-8270da2b8ceb.1927223.rsem.isoforms.normalized_results
unc.edu.91c8d1c3-1afe-4c4c-ae81-7d1f989e0139.1225980.rsem.isoforms.normalized_results
unc.edu.e9acf520-2eb5-4b29-84c8-10ae6c5919e7.1989250.rsem.isoforms.normalized_results
unc.edu.5676c0ee-c460-492c-bf00-73d5ddb1d647.1468866.rsem.isoforms.normalized_results
unc.edu.66132b23-e10a-49d9-89c5-129d7d98c17b.1474640.rsem.isoforms.normalized_results
unc.edu.dfc4aacd-32b1-4cf8-91f9-3c865cf56ec9.1179832.rsem.isoforms.normalized_results
unc.edu.dfffbe9c-c83a-4087-a3f7-2be3d63a2eaa.2254656.rsem.isoforms.normalized_results
unc.edu.ea9d4bd8-1f4e-4ad5-81f7-803b078f2603.1468934.rsem.isoforms.normalized_results
unc.edu.fd7fac82-d8e3-4133-be0e-ec5b2badc5d1.2306303.rsem.isoforms.normalized_results
unc.edu.168e440a-b356-45c7-849c-43823703417e.2032107.rsem.isoforms.normalized_results
unc.edu.22e154de-0e3b-443b-8420-48d68d6c1ce4.1179561.rsem.isoforms.normalized_results
unc.edu.381b51af-d1f7-41db-a69e-49d681b3ef39.1114412.rsem.isoforms.normalized_results
unc.edu.cec64615-07c6-4e49-8e59-afb97d37464f.1112300.rsem.isoforms.normalized_results
unc.edu.72ea067a-e5ae-43f3-97b8-2283b35df8d6.1987767.rsem.isoforms.normalized_results
unc.edu.b1984010-7ef5-4df4-abfc-d18502cf124c.1179032.rsem.isoforms.normalized_results
unc.edu.3c499f07-67e2-4032-a0b5-b9edd90035f7.1179259.rsem.isoforms.normalized_results
unc.edu.7e8935da-773b-4337-8fa2-f52ebbaceaee.2159073.rsem.isoforms.normalized_results
unc.edu.043d2756-1abf-411f-aaac-b448ed088be1.1929154.rsem.isoforms.normalized_results
unc.edu.b290727b-23ed-4e73-9071-cf2c06671430.1469040.rsem.isoforms.normalized_results
unc.edu.f3872d71-1889-4756-bdb4-d5ae383758a8.1385605.rsem.isoforms.normalized_results
unc.edu.037904cf-92c3-443c-8800-0156db1e3a89.1112964.rsem.isoforms.normalized_results
unc.edu.8c79f5ec-ce4f-4c86-8d1c-71495c276d74.1798459.rsem.isoforms.normalized_results
unc.edu.0fa20811-219b-4d76-a8f6-d838e4de093e.1929317.rsem.isoforms.normalized_results
unc.edu.d31897c3-5d0a-4104-bdc6-4b12eb061c2a.2316197.rsem.isoforms.normalized_results
unc.edu.6491f391-9704-4249-bc81-d712e755ec74.1110655.rsem.isoforms.normalized_results
unc.edu.bc993392-5f2f-4cb8-8d27-26f3df2b3583.1214137.rsem.isoforms.normalized_results
unc.edu.3833acbb-2ea2-4442-90af-6b009ae2543b.2235558.rsem.isoforms.normalized_results
unc.edu.b8afe780-f680-40db-a941-e984660ff90c.1469133.rsem.isoforms.normalized_results
unc.edu.42db28fc-4d5f-4b0f-aa86-7d27197c7649.1386234.rsem.isoforms.normalized_results
unc.edu.3cefcb0b-796f-4ef0-b50d-a6ed17e9be4d.1179777.rsem.isoforms.normalized_results
unc.edu.94447759-c20c-49f5-b51f-cbfdea41f2e8.1121022.rsem.isoforms.normalized_results
unc.edu.58382a39-eb95-4cd0-ad04-48c6da4b4a56.1348868.rsem.isoforms.normalized_results
unc.edu.bb0c2732-5fb4-44e7-bc62-a645cf1c1a56.1385181.rsem.isoforms.normalized_results
unc.edu.41836f0e-f807-4afa-ae39-c0eb16fa6b54.1474957.rsem.isoforms.normalized_results
unc.edu.4a0b6e3c-a167-4ca6-876b-6fb82fa8fdb6.2115956.rsem.isoforms.normalized_results
unc.edu.e71db8e9-8ee2-46dc-935a-3274f1fab863.2234031.rsem.isoforms.normalized_results
unc.edu.6aec2686-fcea-4d3e-8311-0b6ccad4c000.1469245.rsem.isoforms.normalized_results
unc.edu.6f3cb879-cf6d-4347-8aae-b6a6ee7a4274.1349325.rsem.isoforms.normalized_results
unc.edu.b7290db7-112b-494e-80f7-bb05860f6c7e.2158295.rsem.isoforms.normalized_results
unc.edu.c4fbd136-4227-4792-ac53-8c887aa6ab1a.1474622.rsem.isoforms.normalized_results
unc.edu.80cdd385-2a6a-4d59-81c7-f36786637323.1179666.rsem.isoforms.normalized_results
unc.edu.92e94724-a03e-4b58-91b2-f309ab8dc943.2157870.rsem.isoforms.normalized_results
unc.edu.9a7e2ecf-3470-427e-93cd-8461a3a3a5b8.1385817.rsem.isoforms.normalized_results
unc.edu.8f482c29-37fe-400f-b178-224765a0c037.1841691.rsem.isoforms.normalized_results
unc.edu.312ea080-3831-453d-aa8c-e466192c8309.1247529.rsem.isoforms.normalized_results
unc.edu.3458d1fe-d159-4522-a627-70c5cc180daa.1228164.rsem.isoforms.normalized_results
unc.edu.2bdc311e-59cc-449f-b8dc-6662052678fd.1179061.rsem.isoforms.normalized_results
unc.edu.80b2573f-d8e0-4d0d-84a6-301c5103267d.1469202.rsem.isoforms.normalized_results
unc.edu.80ddbbc6-11ff-469a-96ec-a72e0e2ec9c4.1475105.rsem.isoforms.normalized_results
TCGA Illumina Human Methylation 450K files for tumors
jhu-usc.edu_BLCA.HumanMethylation450.1.lvl-3.TCGA-BL-A0C8-01A-11D-A276-05.txt
jhu-usc.edu_BLCA.HumanMethylation450.1.lvl-3.TCGA-BL-A13J-01A-11D-A276-05.txt
jhu-usc.edu_BLCA.HumanMethylation450.1.lvl-3.TCGA-BT-A0S7-01A-11D-A10W-05.txt
jhu-usc.edu_BLCA.HumanMethylation450.1.lvl-3.TCGA-BT-A0YX-01A-11D-A10W-05.txt
jhu-usc.edu_BLCA.HumanMethylation450.1.lvl-3.TCGA-C4-A0EZ-01A-21D-A10W-05.txt
jhu-usc.edu_BLCA.HumanMethylation450.1.lvl-3.TCGA-C4-A0F0-01A-12D-A10W-05.txt
jhu-usc.edu_BLCA.HumanMethylation450.1.lvl-3.TCGA-C4-A0F6-01A-11D-A10W-05.txt
jhu-usc.edu_BLCA.HumanMethylation450.1.lvl-3.TCGA-CU-A0YN-01A-21D-A10W-05.txt
jhu-usc.edu_BLCA.HumanMethylation450.1.lvl-3.TCGA-CU-A0YO-01A-11D-A10W-05.txt
jhu-usc.edu_BLCA.HumanMethylation450.1.lvl-3.TCGA-CU-A0YR-01A-12D-A10W-05.txt
jhu-usc.edu_BLCA.HumanMethylation450.10.lvl-3.TCGA-BL-A3JM-01A-12D-A21B-05.txt
jhu-usc.edu_BLCA.HumanMethylation450.10.lvl-3.TCGA-CF-A3MF-01A-12D-A21B-05.txt
jhu-usc.edu_BLCA.HumanMethylation450.10.lvl-3.TCGA-CU-A3KJ-01A-11D-A21B-05.txt
jhu-usc.edu_BLCA.HumanMethylation450.10.lvl-3.TCGA-DK-A2I4-01A-11D-A21B-05.txt
jhu-usc.edu_BLCA.HumanMethylation450.10.lvl-3.TCGA-DK-A3IK-01A-32D-A21B-05.txt
jhu-usc.edu_BLCA.HumanMethylation450.10.lvl-3.TCGA-DK-A3IS-01A-21D-A21B-05.txt
jhu-usc.edu_BLCA.HumanMethylation450.10.lvl-3.TCGA-DK-A3IV-01A-22D-A21B-05.txt
jhu-usc.edu_BLCA.HumanMethylation450.10.lvl-3.TCGA-FD-A3N5-01A-11D-A21B-05.txt
jhu-usc.edu_BLCA.HumanMethylation450.10.lvl-3.TCGA-FD-A3N6-01A-11D-A21B-05.txt
jhu-usc.edu_BLCA.HumanMethylation450.10.lvl-3.TCGA-FD-A3NA-01A-11D-A21B-05.txt
jhu-usc.edu_BLCA.HumanMethylation450.10.lvl-3.TCGA-GV-A3JZ-01A-11D-A21B-05.txt
jhu-usc.edu_BLCA.HumanMethylation450.11.lvl-3.TCGA-BT-A3PH-01A-11D-A223-05.txt
jhu-usc.edu_BLCA.HumanMethylation450.11.lvl-3.TCGA-BT-A3PJ-01A-21D-A223-05.txt
jhu-usc.edu_BLCA.HumanMethylation450.11.lvl-3.TCGA-BT-A3PK-01A-21D-A223-05.txt
jhu-usc.edu_BLCA.HumanMethylation450.11.lvl-3.TCGA-GC-A3RB-01A-12D-A223-05.txt
jhu-usc.edu_BLCA.HumanMethylation450.11.lvl-3.TCGA-GD-A3OP-01A-21D-A223-05.txt
jhu-usc.edu_BLCA.HumanMethylation450.11.lvl-3.TCGA-GD-A3OQ-01A-32D-A223-05.txt
jhu-usc.edu_BLCA.HumanMethylation450.11.lvl-3.TCGA-GD-A3OS-01A-12D-A223-05.txt
jhu-usc.edu_BLCA.HumanMethylation450.11.lvl-3.TCGA-GV-A3JV-01A-11D-A223-05.txt
jhu-usc.edu_BLCA.HumanMethylation450.11.lvl-3.TCGA-GV-A3QG-01A-11D-A223-05.txt
jhu-usc.edu_BLCA.HumanMethylation450.11.lvl-3.TCGA-GV-A3QH-01A-11D-A223-05.txt
jhu-usc.edu_BLCA.HumanMethylation450.11.lvl-3.TCGA-GV-A3QI-01A-11D-A223-05.txt
jhu-usc.edu_BLCA.HumanMethylation450.12.lvl-3.TCGA-BT-A42C-01A-11D-A23O-05.txt
jhu-usc.edu_BLCA.HumanMethylation450.12.lvl-3.TCGA-DK-A3WW-01A-22D-A23O-05.txt
jhu-usc.edu_BLCA.HumanMethylation450.12.lvl-3.TCGA-FJ-A3Z7-01A-12D-A23O-05.txt
jhu-usc.edu_BLCA.HumanMethylation450.12.lvl-3.TCGA-FJ-A3ZE-01A-11D-A23O-05.txt
jhu-usc.edu_BLCA.HumanMethylation450.12.lvl-3.TCGA-FJ-A3ZF-01A-11D-A23O-05.txt
jhu-usc.edu_BLCA.HumanMethylation450.12.lvl-3.TCGA-GC-A3YS-01A-11D-A23O-05.txt
jhu-usc.edu_BLCA.HumanMethylation450.12.lvl-3.TCGA-GU-A42R-01A-11D-A23O-05.txt
jhu-usc.edu_BLCA.HumanMethylation450.12.lvl-3.TCGA-GV-A3QK-01B-11D-A23O-05.txt
jhu-usc.edu_BLCA.HumanMethylation450.12.lvl-3.TCGA-GV-A40E-01A-12D-A23O-05.txt
jhu-usc.edu_BLCA.HumanMethylation450.12.lvl-3.TCGA-GV-A40G-01A-11D-A23O-05.txt
jhu-usc.edu_BLCA.HumanMethylation450.12.lvl-3.TCGA-K4-A3WU-01B-11D-A23O-05.txt
jhu-usc.edu_BLCA.HumanMethylation450.13.lvl-3.TCGA-BT-A42E-01A-11D-A23V-05.txt
jhu-usc.edu_BLCA.HumanMethylation450.13.lvl-3.TCGA-BT-A42F-01A-11D-A23V-05.txt
jhu-usc.edu_BLCA.HumanMethylation450.13.lvl-3.TCGA-CF-A47S-01A-11D-A23V-05.txt
jhu-usc.edu_BLCA.HumanMethylation450.13.lvl-3.TCGA-CF-A47T-01A-11D-A23V-05.txt
jhu-usc.edu_BLCA.HumanMethylation450.13.lvl-3.TCGA-CF-A47V-01A-11D-A23V-05.txt
jhu-usc.edu_BLCA.HumanMethylation450.13.lvl-3.TCGA-CF-A47W-01A-11D-A23V-05.txt
jhu-usc.edu_BLCA.HumanMethylation450.13.lvl-3.TCGA-CF-A47X-01A-31D-A23V-05.txt
jhu-usc.edu_BLCA.HumanMethylation450.13.lvl-3.TCGA-CF-A47Y-01A-11D-A23V-05.txt
jhu-usc.edu_BLCA.HumanMethylation450.13.lvl-3.TCGA-FD-A43N-01A-11D-A23V-05.txt
jhu-usc.edu_BLCA.HumanMethylation450.13.lvl-3.TCGA-FD-A43P-01A-31D-A23V-05.txt
jhu-usc.edu_BLCA.HumanMethylation450.13.lvl-3.TCGA-FD-A43S-01A-21D-A23V-05.txt
jhu-usc.edu_BLCA.HumanMethylation450.13.lvl-3.TCGA-FD-A43U-01A-11D-A23V-05.txt
jhu-usc.edu_BLCA.HumanMethylation450.13.lvl-3.TCGA-FD-A43X-01A-11D-A23V-05.txt
jhu-usc.edu_BLCA.HumanMethylation450.13.lvl-3.TCGA-GU-A42P-01A-11D-A23V-05.txt
jhu-usc.edu_BLCA.HumanMethylation450.13.lvl-3.TCGA-GU-A42Q-01A-11D-A23V-05.txt
jhu-usc.edu_BLCA.HumanMethylation450.14.lvl-3.TCGA-E7-A4IJ-01A-31D-A26N-05.txt
jhu-usc.edu_BLCA.HumanMethylation450.14.lvl-3.TCGA-E7-A4XJ-01A-11D-A26N-05.txt
jhu-usc.edu_BLCA.HumanMethylation450.14.lvl-3.TCGA-E7-A541-01A-11D-A26N-05.txt
jhu-usc.edu_BLCA.HumanMethylation450.14.lvl-3.TCGA-FD-A5BR-01A-11D-A26N-05.txt
jhu-usc.edu_BLCA.HumanMethylation450.14.lvl-3.TCGA-FD-A5BS-01A-21D-A26N-05.txt
jhu-usc.edu_BLCA.HumanMethylation450.14.lvl-3.TCGA-FD-A5BU-01A-31D-A26N-05.txt
jhu-usc.edu_BLCA.HumanMethylation450.14.lvl-3.TCGA-FD-A5BV-01A-11D-A26N-05.txt
jhu-usc.edu_BLCA.HumanMethylation450.14.lvl-3.TCGA-FD-A5BX-01A-11D-A26N-05.txt
jhu-usc.edu_BLCA.HumanMethylation450.14.lvl-3.TCGA-FJ-A3Z9-01A-11D-A26N-05.txt
jhu-usc.edu_BLCA.HumanMethylation450.14.lvl-3.TCGA-HQ-A2OF-01A-11D-A26N-05.txt
jhu-usc.edu_BLCA.HumanMethylation450.14.lvl-3.TCGA-HQ-A5ND-01A-11D-A26N-05.txt
jhu-usc.edu_BLCA.HumanMethylation450.14.lvl-3.TCGA-K4-A4AC-01A-21D-A26N-05.txt
jhu-usc.edu_BLCA.HumanMethylation450.14.lvl-3.TCGA-K4-A54R-01A-11D-A26N-05.txt
jhu-usc.edu_BLCA.HumanMethylation450.14.lvl-3.TCGA-MV-A51V-01A-11D-A26N-05.txt
jhu-usc.edu_BLCA.HumanMethylation450.15.lvl-3.TCGA-CF-A5U8-01A-11D-A28N-05.txt
jhu-usc.edu_BLCA.HumanMethylation450.15.lvl-3.TCGA-CF-A5UA-01A-11D-A28N-05.txt
jhu-usc.edu_BLCA.HumanMethylation450.15.lvl-3.TCGA-CU-A5W6-01A-11D-A28N-05.txt
jhu-usc.edu_BLCA.HumanMethylation450.15.lvl-3.TCGA-E7-A5KE-01A-11D-A28N-05.txt
jhu-usc.edu_BLCA.HumanMethylation450.15.lvl-3.TCGA-E7-A5KF-01A-11D-A28N-05.txt
jhu-usc.edu_BLCA.HumanMethylation450.15.lvl-3.TCGA-FD-A5BY-01A-31D-A28N-05.txt
jhu-usc.edu_BLCA.HumanMethylation450.15.lvl-3.TCGA-FD-A5BZ-01A-11D-A28N-05.txt
jhu-usc.edu_BLCA.HumanMethylation450.15.lvl-3.TCGA-FD-A5C0-01A-11D-A28N-05.txt
jhu-usc.edu_BLCA.HumanMethylation450.15.lvl-3.TCGA-FD-A5C1-01A-11D-A28N-05.txt
jhu-usc.edu_BLCA.HumanMethylation450.15.lvl-3.TCGA-HQ-A5NE-01A-12D-A28N-05.txt
jhu-usc.edu_BLCA.HumanMethylation450.15.lvl-3.TCGA-K4-A4AB-01B-12D-A28N-05.txt
jhu-usc.edu_BLCA.HumanMethylation450.15.lvl-3.TCGA-K4-A5RI-01A-11D-A28N-05.txt
jhu-usc.edu_BLCA.HumanMethylation450.15.lvl-3.TCGA-K4-A5RJ-01A-11D-A28N-05.txt
jhu-usc.edu_BLCA.HumanMethylation450.15.lvl-3.TCGA-LT-A5Z6-01A-11D-A28N-05.txt
jhu-usc.edu_BLCA.HumanMethylation450.16.lvl-3.TCGA-BL-A5ZZ-01A-31D-A30F-05.txt
jhu-usc.edu_BLCA.HumanMethylation450.16.lvl-3.TCGA-DK-A6AW-01A-11D-A30F-05.txt
jhu-usc.edu_BLCA.HumanMethylation450.16.lvl-3.TCGA-DK-A6AV-01A-12D-A30F-05.txt
jhu-usc.edu_BLCA.HumanMethylation450.16.lvl-3.TCGA-DK-A6B1-01A-12D-A30F-05.txt
jhu-usc.edu_BLCA.HumanMethylation450.16.lvl-3.TCGA-DK-A6B2-01A-11D-A30F-05.txt
jhu-usc.edu_BLCA.HumanMethylation450.16.lvl-3.TCGA-DK-A6B6-01A-11D-A30F-05.txt
jhu-usc.edu_BLCA.HumanMethylation450.16.lvl-3.TCGA-E7-A677-01A-11D-A30F-05.txt
jhu-usc.edu_BLCA.HumanMethylation450.16.lvl-3.TCGA-E7-A678-01A-11D-A30F-05.txt
jhu-usc.edu_BLCA.HumanMethylation450.16.lvl-3.TCGA-FD-A62N-01A-11D-A30F-05.txt
jhu-usc.edu_BLCA.HumanMethylation450.16.lvl-3.TCGA-FD-A62O-01A-11D-A30F-05.txt
jhu-usc.edu_BLCA.HumanMethylation450.16.lvl-3.TCGA-FD-A62P-01A-32D-A30F-05.txt
jhu-usc.edu_BLCA.HumanMethylation450.16.lvl-3.TCGA-FD-A62S-01A-11D-A30F-05.txt
jhu-usc.edu_BLCA.HumanMethylation450.16.lvl-3.TCGA-FT-A61P-01A-11D-A30F-05.txt
jhu-usc.edu_BLCA.HumanMethylation450.16.lvl-3.TCGA-K4-A5RH-01A-11D-A30F-05.txt
jhu-usc.edu_BLCA.HumanMethylation450.16.lvl-3.TCGA-LC-A66R-01A-41D-A30F-05.txt
jhu-usc.edu_BLCA.HumanMethylation450.16.lvl-3.TCGA-R3-A69X-01A-22D-A30F-05.txt
jhu-usc.edu_BLCA.HumanMethylation450.17.lvl-3.TCGA-DK-A6B0-01A-11D-A31M-05.txt
jhu-usc.edu_BLCA.HumanMethylation450.17.lvl-3.TCGA-DK-A6B5-01A-11D-A31M-05.txt
jhu-usc.edu_BLCA.HumanMethylation450.17.lvl-3.TCGA-E5-A4TZ-01A-11D-A31M-05.txt
jhu-usc.edu_BLCA.HumanMethylation450.17.lvl-3.TCGA-E5-A4U1-01A-11D-A31M-05.txt
jhu-usc.edu_BLCA.HumanMethylation450.17.lvl-3.TCGA-GC-A6I1-01A-12D-A31M-05.txt
jhu-usc.edu_BLCA.HumanMethylation450.17.lvl-3.TCGA-GC-A6I3-01A-11D-A31M-05.txt
jhu-usc.edu_BLCA.HumanMethylation450.17.lvl-3.TCGA-GD-A6C6-01A-21D-A31M-05.txt
jhu-usc.edu_BLCA.HumanMethylation450.17.lvl-3.TCGA-K4-A6FZ-01A-11D-A31M-05.txt
jhu-usc.edu_BLCA.HumanMethylation450.17.lvl-3.TCGA-K4-A6MB-01A-11D-A31M-05.txt
jhu-usc.edu_BLCA.HumanMethylation450.17.lvl-3.TCGA-PQ-A6FI-01A-11D-A31M-05.txt
jhu-usc.edu_BLCA.HumanMethylation450.17.lvl-3.TCGA-PQ-A6FN-01A-11D-A31M-05.txt
jhu-usc.edu_BLCA.HumanMethylation450.17.lvl-3.TCGA-S5-A6DX-01A-11D-A31M-05.txt
jhu-usc.edu_BLCA.HumanMethylation450.18.lvl-3.TCGA-E7-A6ME-01A-22D-A32C-05.txt
jhu-usc.edu_BLCA.HumanMethylation450.18.lvl-3.TCGA-E7-A6MF-01A-12D-A32C-05.txt
jhu-usc.edu_BLCA.HumanMethylation450.18.lvl-3.TCGA-E7-A7DU-01A-11D-A32C-05.txt
jhu-usc.edu_BLCA.HumanMethylation450.18.lvl-3.TCGA-FD-A6TF-01A-52D-A32C-05.txt
jhu-usc.edu_BLCA.HumanMethylation450.18.lvl-3.TCGA-FD-A6TG-01A-11D-A32C-05.txt
jhu-usc.edu_BLCA.HumanMethylation450.18.lvl-3.TCGA-FD-A6TH-01A-11D-A32C-05.txt
jhu-usc.edu_BLCA.HumanMethylation450.18.lvl-3.TCGA-FD-A6TI-01A-11D-A32C-05.txt
jhu-usc.edu_BLCA.HumanMethylation450.18.lvl-3.TCGA-GD-A76B-01A-11D-A32C-05.txt
jhu-usc.edu_BLCA.HumanMethylation450.18.lvl-3.TCGA-GU-A763-01A-11D-A32C-05.txt
jhu-usc.edu_BLCA.HumanMethylation450.18.lvl-3.TCGA-GU-A766-01A-11D-A32C-05.txt
jhu-usc.edu_BLCA.HumanMethylation450.18.lvl-3.TCGA-GU-A767-01A-11D-A32C-05.txt
jhu-usc.edu_BLCA.HumanMethylation450.19.lvl-3.TCGA-CU-A72E-01A-12D-A33I-05.txt
jhu-usc.edu_BLCA.HumanMethylation450.19.lvl-3.TCGA-E7-A7DV-01A-11D-A33I-05.txt
jhu-usc.edu_BLCA.HumanMethylation450.19.lvl-3.TCGA-FD-A6TA-01A-12D-A33I-05.txt
jhu-usc.edu_BLCA.HumanMethylation450.19.lvl-3.TCGA-FD-A6TB-01A-12D-A33I-05.txt
jhu-usc.edu_BLCA.HumanMethylation450.19.lvl-3.TCGA-FD-A6TC-01A-21D-A33I-05.txt
jhu-usc.edu_BLCA.HumanMethylation450.19.lvl-3.TCGA-FD-A6TD-01A-51D-A33I-05.txt
jhu-usc.edu_BLCA.HumanMethylation450.19.lvl-3.TCGA-FD-A6TE-01A-12D-A33I-05.txt
jhu-usc.edu_BLCA.HumanMethylation450.19.lvl-3.TCGA-FD-A6TK-01A-42D-A33I-05.txt
jhu-usc.edu_BLCA.HumanMethylation450.19.lvl-3.TCGA-GU-A762-01A-11D-A33I-05.txt
jhu-usc.edu_BLCA.HumanMethylation450.19.lvl-3.TCGA-GV-A6ZA-01A-12D-A33I-05.txt
jhu-usc.edu_BLCA.HumanMethylation450.19.lvl-3.TCGA-KQ-A41N-01A-11D-A33I-05.txt
jhu-usc.edu_BLCA.HumanMethylation450.19.lvl-3.TCGA-KQ-A41P-01A-12D-A33I-05.txt
jhu-usc.edu_BLCA.HumanMethylation450.19.lvl-3.TCGA-KQ-A41Q-01A-11D-A33I-05.txt
jhu-usc.edu_BLCA.HumanMethylation450.19.lvl-3.TCGA-KQ-A41S-01A-12D-A33I-05.txt
jhu-usc.edu_BLCA.HumanMethylation450.19.lvl-3.TCGA-UY-A78K-01A-11D-A33I-05.txt
jhu-usc.edu_BLCA.HumanMethylation450.19.lvl-3.TCGA-UY-A78L-01A-12D-A33I-05.txt
jhu-usc.edu_BLCA.HumanMethylation450.19.lvl-3.TCGA-UY-A78N-01A-12D-A33I-05.txt
jhu-usc.edu_BLCA.HumanMethylation450.19.lvl-3.TCGA-UY-A78O-01A-12D-A33I-05.txt
jhu-usc.edu_BLCA.HumanMethylation450.2.lvl-3.TCGA-BL-A13I-01A-11D-A276-05.txt
jhu-usc.edu_BLCA.HumanMethylation450.2.lvl-3.TCGA-CF-A1HR-01A-11D-A13Z-05.txt
jhu-usc.edu_BLCA.HumanMethylation450.2.lvl-3.TCGA-CF-A1HS-01A-11D-A13Z-05.txt
jhu-usc.edu_BLCA.HumanMethylation450.2.lvl-3.TCGA-DK-A1A3-01A-11D-A13Z-05.txt
jhu-usc.edu_BLCA.HumanMethylation450.2.lvl-3.TCGA-DK-A1A5-01A-11D-A13Z-05.txt
jhu-usc.edu_BLCA.HumanMethylation450.2.lvl-3.TCGA-DK-A1A6-01A-11D-A13Z-05.txt
jhu-usc.edu_BLCA.HumanMethylation450.2.lvl-3.TCGA-DK-A1A7-01A-11D-A13Z-05.txt
jhu-usc.edu_BLCA.HumanMethylation450.2.lvl-3.TCGA-DK-A1AA-01A-11D-A13Z-05.txt
jhu-usc.edu_BLCA.HumanMethylation450.2.lvl-3.TCGA-DK-A1AB-01A-11D-A13Z-05.txt
jhu-usc.edu_BLCA.HumanMethylation450.2.lvl-3.TCGA-DK-A1AC-01A-11D-A13Z-05.txt
jhu-usc.edu_BLCA.HumanMethylation450.2.lvl-3.TCGA-DK-A1AD-01A-11D-A13Z-05.txt
jhu-usc.edu_BLCA.HumanMethylation450.2.lvl-3.TCGA-DK-A1AE-01A-11D-A13Z-05.txt
jhu-usc.edu_BLCA.HumanMethylation450.2.lvl-3.TCGA-DK-A1AF-01A-11D-A13Z-05.txt
jhu-usc.edu_BLCA.HumanMethylation450.2.lvl-3.TCGA-DK-A1AG-01A-11D-A13Z-05.txt
jhu-usc.edu_BLCA.HumanMethylation450.3.lvl-3.TCGA-BT-A20J-01A-11D-A14Z-05.txt
jhu-usc.edu_BLCA.HumanMethylation450.3.lvl-3.TCGA-BT-A20N-01A-11D-A14Z-05.txt
jhu-usc.edu_BLCA.HumanMethylation450.3.lvl-3.TCGA-BT-A20O-01A-21D-A14Z-05.txt
jhu-usc.edu_BLCA.HumanMethylation450.3.lvl-3.TCGA-BT-A20P-01A-11D-A14Z-05.txt
jhu-usc.edu_BLCA.HumanMethylation450.3.lvl-3.TCGA-BT-A20Q-01A-11D-A14Z-05.txt
jhu-usc.edu_BLCA.HumanMethylation450.3.lvl-3.TCGA-BT-A20T-01A-11D-A14Z-05.txt
jhu-usc.edu_BLCA.HumanMethylation450.3.lvl-3.TCGA-BT-A20U-01A-11D-A14Z-05.txt
jhu-usc.edu_BLCA.HumanMethylation450.3.lvl-3.TCGA-BT-A20V-01A-11D-A14Z-05.txt
jhu-usc.edu_BLCA.HumanMethylation450.3.lvl-3.TCGA-BT-A20W-01A-21D-A14Z-05.txt
jhu-usc.edu_BLCA.HumanMethylation450.4.lvl-3.TCGA-BT-A20R-01A-12D-A16P-05.txt
jhu-usc.edu_BLCA.HumanMethylation450.4.lvl-3.TCGA-BT-A20X-01A-11D-A16P-05.txt
jhu-usc.edu_BLCA.HumanMethylation450.4.lvl-3.TCGA-CF-A27C-01A-11D-A16P-05.txt
jhu-usc.edu_BLCA.HumanMethylation450.5.lvl-3.TCGA-DK-A2I1-01A-11D-A17Y-05.txt
jhu-usc.edu_BLCA.HumanMethylation450.5.lvl-3.TCGA-DK-A2I2-01A-11D-A17Y-05.txt
jhu-usc.edu_BLCA.HumanMethylation450.5.lvl-3.TCGA-G2-A2EJ-01A-11D-A17Y-05.txt
jhu-usc.edu_BLCA.HumanMethylation450.5.lvl-3.TCGA-G2-A2EO-01A-11D-A17Y-05.txt
jhu-usc.edu_BLCA.HumanMethylation450.5.lvl-3.TCGA-G2-A2ES-01A-11D-A17Y-05.txt
jhu-usc.edu_BLCA.HumanMethylation450.5.lvl-3.TCGA-GD-A2C5-01A-12D-A17Y-05.txt
jhu-usc.edu_BLCA.HumanMethylation450.5.lvl-3.TCGA-H4-A2HO-01A-11D-A17Y-05.txt
jhu-usc.edu_BLCA.HumanMethylation450.5.lvl-3.TCGA-H4-A2HQ-01A-11D-A17Y-05.txt
jhu-usc.edu_BLCA.HumanMethylation450.6.lvl-3.TCGA-BT-A2LA-01A-11D-A18G-05.txt
jhu-usc.edu_BLCA.HumanMethylation450.6.lvl-3.TCGA-BT-A2LB-01A-11D-A18G-05.txt
jhu-usc.edu_BLCA.HumanMethylation450.6.lvl-3.TCGA-DK-A2HX-01A-12D-A18G-05.txt
jhu-usc.edu_BLCA.HumanMethylation450.6.lvl-3.TCGA-DK-A2I6-01A-12D-A18G-05.txt
jhu-usc.edu_BLCA.HumanMethylation450.6.lvl-3.TCGA-G2-A2EF-01A-12D-A18G-05.txt
jhu-usc.edu_BLCA.HumanMethylation450.6.lvl-3.TCGA-G2-A2EK-01A-22D-A18G-05.txt
jhu-usc.edu_BLCA.HumanMethylation450.6.lvl-3.TCGA-G2-A2EL-01A-12D-A18G-05.txt
jhu-usc.edu_BLCA.HumanMethylation450.7.lvl-3.TCGA-E5-A2PC-01A-11D-A203-05.txt
jhu-usc.edu_BLCA.HumanMethylation450.7.lvl-3.TCGA-FD-A3B3-01A-12D-A203-05.txt
jhu-usc.edu_BLCA.HumanMethylation450.7.lvl-3.TCGA-FD-A3B4-01A-12D-A203-05.txt
jhu-usc.edu_BLCA.HumanMethylation450.7.lvl-3.TCGA-FT-A3EE-01A-11D-A203-05.txt
jhu-usc.edu_BLCA.HumanMethylation450.7.lvl-3.TCGA-HQ-A2OE-01A-11D-A203-05.txt
jhu-usc.edu_BLCA.HumanMethylation450.8.lvl-3.TCGA-BT-A2LD-01A-12D-A211-05.txt
jhu-usc.edu_BLCA.HumanMethylation450.8.lvl-3.TCGA-CF-A3MG-01A-11D-A211-05.txt
jhu-usc.edu_BLCA.HumanMethylation450.8.lvl-3.TCGA-CF-A3MH-01A-11D-A211-05.txt
jhu-usc.edu_BLCA.HumanMethylation450.8.lvl-3.TCGA-CF-A3MI-01A-11D-A211-05.txt
jhu-usc.edu_BLCA.HumanMethylation450.8.lvl-3.TCGA-DK-A3IL-01A-11D-A211-05.txt
jhu-usc.edu_BLCA.HumanMethylation450.8.lvl-3.TCGA-DK-A3IM-01A-11D-A211-05.txt
jhu-usc.edu_BLCA.HumanMethylation450.8.lvl-3.TCGA-DK-A3IN-01A-11D-A211-05.txt
jhu-usc.edu_BLCA.HumanMethylation450.8.lvl-3.TCGA-DK-A3IQ-01A-31D-A211-05.txt
jhu-usc.edu_BLCA.HumanMethylation450.8.lvl-3.TCGA-DK-A3IT-01A-31D-A211-05.txt
jhu-usc.edu_BLCA.HumanMethylation450.8.lvl-3.TCGA-DK-A3IU-01A-11D-A211-05.txt
jhu-usc.edu_BLCA.HumanMethylation450.8.lvl-3.TCGA-FD-A3B5-01A-11D-A211-05.txt
jhu-usc.edu_BLCA.HumanMethylation450.8.lvl-3.TCGA-FD-A3B6-01A-21D-A211-05.txt
jhu-usc.edu_BLCA.HumanMethylation450.8.lvl-3.TCGA-FD-A3B7-01A-31D-A211-05.txt
jhu-usc.edu_BLCA.HumanMethylation450.8.lvl-3.TCGA-FD-A3B8-01A-31D-A211-05.txt
jhu-usc.edu_BLCA.HumanMethylation450.8.lvl-3.TCGA-G2-A3IB-01A-11D-A211-05.txt
jhu-usc.edu_BLCA.HumanMethylation450.8.lvl-3.TCGA-G2-A3IE-01A-11D-A211-05.txt
jhu-usc.edu_BLCA.HumanMethylation450.8.lvl-3.TCGA-GC-A3I6-01A-11D-A211-05.txt
jhu-usc.edu_BLCA.HumanMethylation450.8.lvl-3.TCGA-GV-A3JW-01A-11D-A211-05.txt
jhu-usc.edu_BLCA.HumanMethylation450.8.lvl-3.TCGA-GV-A3JX-01A-11D-A211-05.txt
jhu-usc.edu_BLCA.HumanMethylation450.9.lvl-3.TCGA-CU-A3QU-01A-11D-A231-05.txt
jhu-usc.edu_BLCA.HumanMethylation450.9.lvl-3.TCGA-CU-A3YL-01A-11D-A231-05.txt
jhu-usc.edu_BLCA.HumanMethylation450.9.lvl-3.TCGA-DK-A3WX-01A-22D-A231-05.txt
jhu-usc.edu_BLCA.HumanMethylation450.9.lvl-3.TCGA-DK-A3WY-01A-11D-A231-05.txt
jhu-usc.edu_BLCA.HumanMethylation450.9.lvl-3.TCGA-DK-A3X1-01A-12D-A231-05.txt
jhu-usc.edu_BLCA.HumanMethylation450.9.lvl-3.TCGA-DK-A3X2-01A-11D-A231-05.txt
jhu-usc.edu_BLCA.HumanMethylation450.9.lvl-3.TCGA-E7-A3X6-01A-12D-A231-05.txt
jhu-usc.edu_BLCA.HumanMethylation450.9.lvl-3.TCGA-E7-A3Y1-01A-11D-A231-05.txt
jhu-usc.edu_BLCA.HumanMethylation450.9.lvl-3.TCGA-FD-A3SJ-01A-12D-A231-05.txt
jhu-usc.edu_BLCA.HumanMethylation450.9.lvl-3.TCGA-FD-A3SL-01A-21D-A231-05.txt
jhu-usc.edu_BLCA.HumanMethylation450.9.lvl-3.TCGA-FD-A3SM-01A-11D-A231-05.txt
jhu-usc.edu_BLCA.HumanMethylation450.9.lvl-3.TCGA-FD-A3SN-01A-12D-A231-05.txt
jhu-usc.edu_BLCA.HumanMethylation450.9.lvl-3.TCGA-FD-A3SO-01A-11D-A231-05.txt
jhu-usc.edu_BLCA.HumanMethylation450.9.lvl-3.TCGA-FD-A3SP-01A-31D-A231-05.txt
jhu-usc.edu_BLCA.HumanMethylation450.9.lvl-3.TCGA-FD-A3SQ-01A-21D-A231-05.txt
jhu-usc.edu_BLCA.HumanMethylation450.9.lvl-3.TCGA-FD-A3SR-01A-11D-A231-05.txt
jhu-usc.edu_BLCA.HumanMethylation450.9.lvl-3.TCGA-FD-A3SS-01A-12D-A231-05.txt
jhu-usc.edu_BLCA.HumanMethylation450.9.lvl-3.TCGA-G2-A3VY-01A-11D-A231-05.txt
jhu-usc.edu_BLCA.HumanMethylation450.9.lvl-3.TCGA-GC-A3BM-01A-11D-A231-05.txt
jhu-usc.edu_BLCA.HumanMethylation450.9.lvl-3.TCGA-GC-A3OO-01A-11D-A231-05.txt
jhu-usc.edu_BLCA.HumanMethylation450.9.lvl-3.TCGA-GC-A3RC-01A-11D-A231-05.txt
jhu-usc.edu_BLCA.HumanMethylation450.9.lvl-3.TCGA-GC-A3RD-01A-12D-A231-05.txt
jhu-usc.edu_BLCA.HumanMethylation450.9.lvl-3.TCGA-GC-A3WC-01A-31D-A231-05.txt
jhu-usc.edu_BLCA.HumanMethylation450.9.lvl-3.TCGA-GV-A3QF-01A-31D-A231-05.txt
jhu-usc.edu_BLCA.HumanMethylation450.9.lvl-3.TCGA-K4-A3WS-01A-11D-A231-05.txt
jhu-usc.edu_BLCA.HumanMethylation450.9.lvl-3.TCGA-K4-A3WV-01A-11D-A231-05.txt
TCGA Illumina Human Methylation 450K files for adjacent normal tissue
jhu-usc.edu_BLCA.HumanMethylation450.1.lvl-3.TCGA-BL-A13J-11A-13D-A10W-05.txt
jhu-usc.edu_BLCA.HumanMethylation450.1.lvl-3.TCGA-CU-A0YN-11A-11D-A10W-05.txt
jhu-usc.edu_BLCA.HumanMethylation450.1.lvl-3.TCGA-CU-A0YR-11A-13D-A10W-05.txt
jhu-usc.edu_BLCA.HumanMethylation450.11.lvl-3.TCGA-GD-A3OP-11A-11D-A223-05.txt
jhu-usc.edu_BLCA.HumanMethylation450.11.lvl-3.TCGA-GD-A3OQ-11A-21D-A223-05.txt
jhu-usc.edu_BLCA.HumanMethylation450.14.lvl-3.TCGA-K4-A54R-11A-11D-A26N-05.txt
jhu-usc.edu_BLCA.HumanMethylation450.15.lvl-3.TCGA-K4-A5RI-11A-11D-A28N-05.txt
jhu-usc.edu_BLCA.HumanMethylation450.17.lvl-3.TCGA-GC-A6I3-11A-11D-A31M-05.txt
jhu-usc.edu_BLCA.HumanMethylation450.3.lvl-3.TCGA-BT-A20J-11A-11D-A14Z-05.txt
jhu-usc.edu_BLCA.HumanMethylation450.3.lvl-3.TCGA-BT-A20N-11A-11D-A14Z-05.txt
jhu-usc.edu_BLCA.HumanMethylation450.3.lvl-3.TCGA-BT-A20P-11A-11D-A14Z-05.txt
jhu-usc.edu_BLCA.HumanMethylation450.3.lvl-3.TCGA-BT-A20U-11A-11D-A14Z-05.txt
jhu-usc.edu_BLCA.HumanMethylation450.3.lvl-3.TCGA-BT-A20V-11A-11D-A14Z-05.txt
jhu-usc.edu_BLCA.HumanMethylation450.3.lvl-3.TCGA-BT-A20W-11A-11D-A14Z-05.txt
jhu-usc.edu_BLCA.HumanMethylation450.4.lvl-3.TCGA-BT-A20R-11A-11D-A16P-05.txt
jhu-usc.edu_BLCA.HumanMethylation450.4.lvl-3.TCGA-BT-A20X-11A-12D-A16P-05.txt
jhu-usc.edu_BLCA.HumanMethylation450.5.lvl-3.TCGA-GD-A2C5-11A-11D-A17Y-05.txt
jhu-usc.edu_BLCA.HumanMethylation450.6.lvl-3.TCGA-BT-A2LA-11A-11D-A18G-05.txt
jhu-usc.edu_BLCA.HumanMethylation450.9.lvl-3.TCGA-GC-A3BM-11A-11D-A231-05.txt
jhu-usc.edu_BLCA.HumanMethylation450.9.lvl-3.TCGA-GC-A3WC-11A-11D-A231-05.txt
jhu-usc.edu_BLCA.HumanMethylation450.9.lvl-3.TCGA-K4-A3WV-11A-21D-A231-05.txt
