# Supplementary material for: Integrative epigenomic analysis of differential DNA methylation in urothelial carcinoma
Source: Genome Med. 2015 Mar 10;7(1):23. doi: 10.1186/s13073-015-0144-4 (PMC4373102; doi:10.1186/s13073-015-0144-4)
Supplement: Additional file 3: Table S2. — Genomic coordinates (hg18) of all 5,453 UC DMRs identified in the present study with genomic feature and gene expression correlation annotations. [file 13073_2015_144_MOESM3_ESM.xlsx]

## Sheet: Supplemental_Table_1
DMRid	CHR	START	END	WIDTH	CGIbases	SHOREbases	ALL_GENESYM	BEST_CORR	CORREL_CATEGORY	CORREL	DMR_CLUSTER	CPG_PER_BP	GERP_ELEM	LEE_PCG	HMM_H1ESC	HMM_K562	HMM_HEPG2	HMM_GM12878	HMM_HMEC	HMM_HSMM	HMM_HUVEC	HMM_NHEK	HMM_NHLF
1	chr1	1089092	1089810	719	719	0	NA	NA	NA	NA	0	0.054242	FALSE	FALSE	7	12	6	13	11	13	12	1	13
2	chr1	1301528	1302127	600	0	600	AURKAIP1	AURKAIP1	NS	0.1149	3	0.0166667	FALSE	FALSE	8	4	4	2	7	6	11	8	10
3	chr1	1813487	1813986	500	0	500	GNB1	GNB1	NS	0.1506	3	0.028	FALSE	FALSE	6	4	2	6	6	2	6	4	2
4	chr1	1900225	1901920	1696	1696	0	KIAA1751	KIAA1751	NS	-0.1626	0	0.0807783	FALSE	FALSE	11	12	13	13	13	13	14	12	13
5	chr1	1902407	1903849	1443	1254	189	KIAA1751	KIAA1751	NS	-0.2443	0	0.0845461	FALSE	FALSE	11	13	13	13	13	13	13	13	13
6	chr1	2255914	2256413	500	379	121	MORN1	MORN1	NS	-0.0427	3	0.056	FALSE	FALSE	13	12	13	13	4	11	13	4	13
7	chr1	2928064	2928649	586	157	429	ACTRT2	NA	NA	NA	1	0.0443686	FALSE	FALSE	13	12	13	13	13	13	13	13	13
8	chr1	3045944	3047141	1198	232	966	PRDM16	PRDM16	Pos	0.4034	1	0.0434057	TRUE	FALSE	11	12	13	13	13	13	13	13	13
9	chr1	3137273	3137970	698	237	461	PRDM16	PRDM16	Pos	0.4237	1	0.0472779	FALSE	FALSE	13	12	7	13	13	13	13	13	13
10	chr1	4626514	4627105	592	214	378	AJAP1	AJAP1	NS	0.1917	1	0.0405405	FALSE	FALSE	13	13	13	13	11	13	13	11	13
11	chr1	6187384	6187979	596	0	596	RNF207	NA	NA	NA	0	0.0419463	FALSE	FALSE	2	4	1	2	13	6	4	8	2
12	chr1	6473842	6474637	796	0	796	PLEKHG5	PLEKHG5	NS	0.0034	3	0.0138191	FALSE	FALSE	2	14	2	6	1	2	4	4	6
13	chr1	6605588	6606586	999	0	929	THAP3,PHF13	PHF13	NS	-0.0955	3	0.018018	FALSE	FALSE	9	9	10	10	7	10	11	11	10
14	chr1	7045245	7045744	500	70	430	CAMTA1	CAMTA1	NS	0.1822	1	0.046	FALSE	FALSE	13	12	11	13	13	13	13	12	13
15	chr1	7936643	7937458	816	596	220	NA	NA	NA	NA	2	0.0723039	TRUE	FALSE	13	1	1	1	2	2	4	1	1
16	chr1	8009538	8010037	500	0	500	ERRFI1	ERRFI1	NS	-0.147	0	0.04	FALSE	FALSE	2	12	1	11	4	4	4	4	4
17	chr1	8010741	8011240	500	0	500	ERRFI1	ERRFI1	NS	0.051	3	0.01	TRUE	FALSE	7	12	4	11	5	4	4	4	4
18	chr1	8194312	8195011	700	207	493	NA	NA	NA	NA	0	0.0414286	TRUE	FALSE	11	3	4	13	4	4	4	4	5
19	chr1	8407403	8408298	896	0	896	RERE	RERE	NS	-0.0535	0	0.0133929	TRUE	FALSE	5	7	9	7	13	11	5	5	11
20	chr1	9571352	9571947	596	596	0	TMEM201	TMEM201	NS	0.0645	0	0.166107	TRUE	FALSE	2	1	1	1	2	2	1	6	2
21	chr1	10413073	10413960	888	587	301	APITD1,APITD1-CORT	APITD1	Neg	-0.294	0	0.100225	FALSE	FALSE	1	1	1	1	1	1	1	1	1
22	chr1	10780728	10781711	984	0	824	CASZ1	CASZ1	NS	0.1734	0	0.00813008	TRUE	TRUE	12	12	13	12	11	12	12	13	12
23	chr1	11171324	11171823	500	0	0	ANGPTL7,MTOR	ANGPTL7	NS	0.0127	0	0.01	FALSE	FALSE	11	10	10	10	11	9	11	11	11
24	chr1	12728504	12729605	1102	0	0	C1orf158	NA	NA	NA	0	0.00816697	FALSE	FALSE	13	13	13	12	13	13	13	13	13
25	chr1	12899836	12900432	597	0	0	PRAMEF7,PRAMEF8	PRAMEF8	NS	0.089	1	0.00837521	FALSE	FALSE	13	13	13	13	13	13	13	13	13
26	chr1	13203923	13204546	624	0	0	PRAMEF3,PRAMEF22	NA	NA	NA	1	0.0128205	FALSE	FALSE	13	13	13	13	13	13	13	13	13
27	chr1	13349523	13350022	500	0	0	PRAMEF18,PRAMEF19	PRAMEF19	NS	0.0739	1	0.016	FALSE	FALSE	13	13	13	13	13	13	13	13	13
28	chr1	13482757	13483339	583	0	0	PRAMEF7,PRAMEF8	PRAMEF8	NS	0.0812	1	0.00857633	FALSE	FALSE	13	13	13	13	13	13	13	13	13
29	chr1	13570279	13570858	580	0	0	PRAMEF18,PRAMEF19	PRAMEF19	NS	0.06	1	0.0155172	FALSE	FALSE	13	13	13	13	13	13	13	13	13
30	chr1	13783940	13785334	1395	0	1395	PDPN	PDPN	NS	0.0427	1	0.0200717	TRUE	FALSE	2	12	12	12	11	11	13	4	13
31	chr1	15128328	15129525	1198	0	0	KAZN	NA	NA	NA	3	0.0208681	TRUE	FALSE	11	4	9	13	7	4	13	11	6
32	chr1	15349071	15350502	1432	0	697	TMEM51,C1orf126	TMEM51	NS	-0.2119	3	0.00768156	TRUE	FALSE	12	12	4	12	11	12	12	11	12
33	chr1	15607787	15608562	776	109	667	EFHD2	EFHD2	NS	0.2318	0	0.0283505	FALSE	FALSE	2	2	2	12	4	11	7	11	7
34	chr1	16034841	16035340	500	500	0	FLJ37453	FLJ37453	NS	-0.1351	0	0.098	FALSE	FALSE	1	1	1	1	1	1	1	1	1
35	chr1	16274545	16275124	580	0	115	FAM131C	FAM131C	NS	0.1547	3	0.0155172	FALSE	FALSE	12	5	13	11	5	4	5	4	4
36	chr1	16355967	16356466	500	0	500	EPHA2	EPHA2	Neg	-0.3284	3	0.022	TRUE	FALSE	12	13	2	7	4	4	5	4	5
37	chr1	16635975	16636672	698	0	0	SPATA21	NA	NA	NA	0	0.00429799	FALSE	FALSE	13	7	7	11	13	13	12	13	13
38	chr1	16846548	16847467	920	920	0	MST1P2	NA	NA	NA	0	0.0869565	FALSE	FALSE	15	12	9	3	3	12	3	3	3
39	chr1	17402867	17403471	605	0	0	PADI1	PADI1	NS	-0.0542	3	0.0132231	FALSE	FALSE	13	12	13	11	7	11	13	7	13
40	chr1	17448210	17448789	580	0	0	PADI3	PADI3	Neg	-0.7309	0	0.0189655	FALSE	FALSE	13	12	13	13	7	11	13	7	12
41	chr1	18304483	18305164	682	0	473	IGSF21	IGSF21	NS	-0.0973	1	0.00879765	FALSE	TRUE	12	11	13	13	13	12	13	12	12
42	chr1	18835174	18835673	500	245	255	PAX7	PAX7	NS	-0.1477	2	0.072	FALSE	TRUE	3	12	12	12	12	3	12	3	12
43	chr1	18844329	18845032	704	356	348	PAX7	PAX7	NS	-0.1992	2	0.0482955	TRUE	TRUE	3	12	3	12	12	3	12	12	12
44	chr1	19156734	19157331	598	0	598	IFFO2	NA	NA	NA	0	0.0200669	TRUE	FALSE	12	3	2	7	7	11	12	4	12
45	chr1	20014950	20015449	500	0	0	RNF186	RNF186	NS	-0.1098	0	0.018	TRUE	FALSE	5	12	2	7	13	12	13	12	12
46	chr1	20179399	20180215	817	0	0	PLA2G2A	PLA2G2A	NS	0.0367	0	0.00856793	FALSE	FALSE	11	12	4	13	13	12	13	12	12
47	chr1	20319935	20320710	776	0	0	PLA2G2D	PLA2G2D	NS	-0.0103	0	0.0103093	FALSE	FALSE	13	12	13	11	13	12	12	12	12
48	chr1	20384122	20385103	982	157	825	UBXN10	UBXN10	NS	-0.1947	3	0.0285132	FALSE	FALSE	3	4	6	3	11	12	3	12	12
49	chr1	20487333	20488854	1522	0	0	VWA5B1	NA	NA	NA	0	0.00591327	FALSE	FALSE	13	13	13	13	13	12	13	12	12
50	chr1	20788399	20788898	500	0	0	CDA	CDA	NS	0.1218	0	0.03	FALSE	FALSE	6	12	2	12	1	6	3	4	2
51	chr1	21627859	21628460	602	602	0	NA	NA	NA	NA	0	0.0880399	FALSE	FALSE	12	12	11	13	12	13	12	12	12
52	chr1	22175828	22176619	792	0	0	CELA3B	NA	NA	NA	0	0.0113636	FALSE	FALSE	13	12	11	13	13	11	11	13	12
53	chr1	22223753	22224428	676	0	676	LINC00339	NA	NA	NA	0	0.0399408	FALSE	FALSE	1	4	4	4	4	1	4	4	1
54	chr1	22341772	22342271	500	500	0	WNT4	WNT4	NS	0.1449	0	0.174	FALSE	FALSE	12	12	12	3	2	3	12	12	12
55	chr1	22649444	22650225	782	0	782	ZBTB40	ZBTB40	NS	0.1458	3	0.0191816	TRUE	FALSE	7	5	4	13	13	5	11	13	11
56	chr1	22851509	22852110	602	0	0	C1QB	C1QB	NS	-0.0769	0	0.013289	FALSE	FALSE	13	12	13	13	13	12	12	13	12
57	chr1	23393698	23394197	500	0	0	HTR1D	HTR1D	NS	0.0238	0	0.018	TRUE	FALSE	11	12	13	13	4	4	5	5	4
58	chr1	23569197	23570209	1013	0	1013	ZNF436,C1orf213	ZNF436	Neg	-0.3982	3	0.0148075	FALSE	TRUE	12	4	6	6	4	1	4	4	4
59	chr1	23759670	23760269	600	0	600	ID3	ID3	Neg	-0.3437	3	0.01	TRUE	FALSE	7	6	4	6	11	4	4	11	5
60	chr1	24613770	24614647	878	0	878	C1orf201,NIPAL3	C1orf201	NS	0.1063	0	0.0375854	FALSE	FALSE	2	4	2	2	7	2	2	4	6
61	chr1	25127890	25128597	708	484	224	RUNX3	RUNX3	NS	-0.1083	0	0.0833333	TRUE	FALSE	3	12	3	1	3	3	12	3	3
62	chr1	25445353	25446252	900	700	200	C1orf63	C1orf63	NS	0.1149	0	0.101111	FALSE	FALSE	1	1	1	1	1	1	1	1	1
63	chr1	26020091	26020776	686	0	686	FAM54B,LOC646471	NA	NA	NA	3	0.0218659	FALSE	FALSE	3	4	4	1	2	2	4	1	4
64	chr1	26476352	26477333	982	0	385	SH3BGRL3,CEP85	SH3BGRL3	NS	-0.0965	3	0.00407332	FALSE	FALSE	10	5	9	9	5	9	9	4	5
65	chr1	26516499	26517086	588	0	0	UBXN11,CD52	UBXN11	NS	-0.1321	3	0.0102041	FALSE	FALSE	6	4	13	4	13	13	13	13	12
66	chr1	26572764	26573263	500	0	0	ZNF683	ZNF683	NS	0.1566	0	0.004	FALSE	FALSE	7	5	13	7	7	6	13	11	12
67	chr1	26610096	26610711	616	616	0	LIN28A	NA	NA	NA	2	0.0827922	FALSE	FALSE	1	11	12	12	12	12	12	12	12
68	chr1	26742695	26743366	672	0	0	RPS6KA1	RPS6KA1	NS	0.0192	0	0.0104167	FALSE	FALSE	11	9	11	4	7	13	13	10	13
69	chr1	27518580	27519561	982	0	522	TMEM222	TMEM222	NS	-0.0072	0	0.00814664	FALSE	FALSE	13	7	6	13	11	13	12	13	13
70	chr1	27803720	27804439	720	0	720	AHDC1	AHDC1	NS	-0.0135	3	0.0305556	TRUE	FALSE	2	6	2	11	7	7	11	11	11
71	chr1	27971323	27971822	500	0	500	STX12	STX12	NS	0.1049	0	0.026	FALSE	FALSE	2	6	2	1	4	1	4	2	1
72	chr1	28030958	28031457	500	0	500	PPP1R8	PPP1R8	NS	0.0545	3	0.01	FALSE	FALSE	2	4	1	1	4	2	4	4	2
73	chr1	28113470	28114469	1000	653	347	RPA2	RPA2	NS	-0.096	0	0.063	FALSE	FALSE	1	4	1	2	2	2	6	2	2
74	chr1	28843117	28843912	796	0	796	TAF12	TAF12	NS	-0.0694	0	0.0100503	FALSE	FALSE	7	4	6	4	6	4	4	6	2
75	chr1	28934815	28935519	705	0	705	YTHDF2	YTHDF2	NS	0.0215	0	0.0241135	TRUE	FALSE	1	4	1	1	1	4	4	6	4
76	chr1	29085269	29085848	580	0	580	EPB41	EPB41	NS	-0.0967	3	0.0310345	FALSE	FALSE	2	4	5	2	7	12	7	5	11
77	chr1	31002446	31003135	690	0	0	LAPTM5	LAPTM5	Neg	-0.4795	3	0.0347826	FALSE	FALSE	11	4	13	1	5	4	4	6	5
78	chr1	31153686	31154185	500	61	439	SDC3	SDC3	Neg	-0.2657	0	0.168	FALSE	FALSE	12	6	12	12	2	2	11	11	11
79	chr1	32177655	32178154	500	0	500	PTP4A2	PTP4A2	NS	-0.0754	3	0.03	TRUE	FALSE	12	4	1	4	5	6	7	5	7
80	chr1	32458831	32459536	706	0	706	EIF3I,TMEM234	EIF3I	NS	0.0391	0	0.00708215	FALSE	FALSE	6	4	2	6	6	6	7	9	4
81	chr1	33318222	33319034	813	0	813	ADC	ADC	NS	-0.0123	3	0.0172202	FALSE	FALSE	3	2	2	2	1	2	13	2	2
82	chr1	33365435	33366057	623	265	358	NA	NA	NA	NA	0	0.0626003	FALSE	FALSE	2	4	1	1	1	1	1	1	1
83	chr1	33590240	33590739	500	0	118	PHC2	PHC2	NS	-0.198	0	0.002	TRUE	FALSE	12	11	13	13	11	11	13	11	11
84	chr1	34099675	34100452	778	0	0	HMGB4,CSMD2	CSMD2	NS	-0.0032	0	0.00257069	FALSE	FALSE	11	13	13	13	13	13	13	13	13
85	chr1	34102061	34102972	912	0	0	HMGB4,CSMD2	CSMD2	NS	0.0907	1	0.0197368	FALSE	FALSE	11	13	13	13	13	13	13	13	12
86	chr1	34405314	34406205	892	0	250	CSMD2,C1orf94	C1orf94	NS	0.0606	0	0.0179372	TRUE	FALSE	1	13	13	12	13	13	12	12	12
87	chr1	35017717	35018216	500	0	500	GJB3	GJB3	NS	-0.1529	3	0.014	FALSE	FALSE	11	12	13	12	5	12	12	4	12
88	chr1	35145443	35146064	622	0	0	DLGAP3	NA	NA	NA	0	0.00803859	TRUE	FALSE	13	12	13	13	13	13	13	13	13
89	chr1	35793339	35794523	1185	0	1185	NCDN,KIAA0319L	NCDN	NS	-0.2335	3	0.00843882	TRUE	FALSE	4	2	1	2	4	4	11	4	2
90	chr1	36167115	36167805	691	0	691	EIF2C3	EIF2C3	NS	-0.08	0	0.00289436	FALSE	FALSE	11	9	11	11	11	11	11	11	11
91	chr1	38282570	38283483	914	795	119	POU3F1	POU3F1	Neg	-0.3028	3	0.0743982	FALSE	TRUE	3	12	12	3	3	3	3	3	12
92	chr1	39113722	39114315	594	0	215	GJA9-MYCBP,GJA9	NA	NA	NA	0	0.013468	FALSE	FALSE	13	6	11	13	13	7	13	13	13
93	chr1	39568036	39568837	802	0	0	MACF1	MACF1	NS	-0.1286	0	0.00498753	TRUE	FALSE	10	10	10	10	9	10	10	9	10
94	chr1	39569521	39570229	709	0	0	MACF1	MACF1	Neg	-0.2868	0	0.00846262	TRUE	FALSE	10	9	10	10	9	10	10	10	10
95	chr1	39727754	39728341	588	0	588	BMP8A	NA	NA	NA	0	0.0170068	FALSE	TRUE	12	11	11	11	11	9	14	11	11
96	chr1	39753551	39754234	684	684	0	BMP8A	NA	NA	NA	0	0.0760234	TRUE	TRUE	3	14	2	2	2	4	1	3	1
97	chr1	39804937	39805536	600	0	0	SNORA55,PABPC4	PABPC4	NS	-0.0703	3	0.01	FALSE	FALSE	10	10	9	9	10	10	10	9	10
98	chr1	39807315	39808115	801	0	0	SNORA55,PABPC4	PABPC4	NS	0.0305	0	0.00998752	FALSE	FALSE	10	9	9	10	10	10	10	10	10
99	chr1	39879132	39879850	719	0	719	HEYL	HEYL	NS	0.1289	0	0.0125174	FALSE	FALSE	12	13	13	13	13	5	12	12	11
100	chr1	40008429	40009040	612	612	0	BMP8B,OXCT2	BMP8B	Pos	0.2726	0	0.0702614	FALSE	TRUE	3	14	6	3	3	2	2	3	1
101	chr1	40191730	40192507	778	0	778	MFSD2A	NA	NA	NA	0	0.00899743	FALSE	FALSE	12	12	12	13	11	11	13	11	13
102	chr1	40716217	40716716	500	0	500	ZNF642	ZNF642	Neg	-0.2875	3	0.02	FALSE	FALSE	6	2	2	2	2	2	6	2	2
103	chr1	41261345	41262040	696	0	0	SLFNL1,LOC100507178	NA	NA	NA	0	0.00718391	FALSE	FALSE	12	8	11	11	11	8	8	11	8
104	chr1	42157382	42158772	1391	0	1209	HIVEP3	HIVEP3	NS	0.0278	1	0.0215672	TRUE	FALSE	3	12	12	1	4	6	13	7	6
105	chr1	43063280	43063877	598	0	0	ERMAP	ERMAP	Neg	-0.3279	3	0.0117057	TRUE	FALSE	11	4	13	13	11	10	11	11	11
106	chr1	43537267	43537841	575	0	0	TIE1	TIE1	NS	0.2328	0	0	TRUE	FALSE	11	12	13	13	13	11	5	13	12
107	chr1	43586684	43587367	684	476	208	MPL	MPL	Neg	-0.251	0	0.0818713	FALSE	FALSE	1	11	4	6	4	2	2	1	2
108	chr1	43626779	43627278	500	0	500	SZT2,MED8	MED8	NS	-0.1264	3	0.006	TRUE	FALSE	9	4	4	1	1	1	2	4	2
109	chr1	43692366	43693573	1208	36	1172	HYI,SZT2	HYI	NS	-0.086	0	0.022351	FALSE	FALSE	1	6	11	2	6	6	4	4	1
110	chr1	44910339	44911015	677	0	659	C1orf228,TMEM53	TMEM53	NS	0.0761	0	0.0177253	FALSE	FALSE	11	6	11	4	5	4	4	6	7
111	chr1	45014667	45015286	620	0	620	SNORD46,SNORD38A,SNORD38B,RPS8	SNORD38A	NS	-0.1673	3	0.033871	FALSE	FALSE	1	4	1	1	1	1	4	1	1
112	chr1	45026479	45027165	687	0	401	BEST4	BEST4	NS	-0.0186	0	0.0116448	TRUE	FALSE	11	11	12	13	11	11	13	11	13
113	chr1	45251566	45252175	610	0	44	HECTD3,UROD	UROD	NS	0.1011	0	0.0196721	FALSE	FALSE	2	4	1	2	4	6	4	4	2
114	chr1	45540133	45540809	677	0	677	LOC400752	NA	NA	NA	0	0.00443131	FALSE	FALSE	7	7	11	11	13	13	11	13	13
115	chr1	45760165	45760865	701	226	475	PRDX1	PRDX1	NS	-0.1265	0	0.0499287	FALSE	FALSE	4	4	1	4	4	4	4	1	1
116	chr1	46372066	46372760	695	0	695	PIK3R3	PIK3R3	NS	-0.1778	0	0.0028777	TRUE	FALSE	2	6	13	4	5	6	2	7	2
117	chr1	46458951	46459828	878	0	0	POMGNT1,C1orf190	C1orf190	NS	0.0563	0	0.00455581	FALSE	FALSE	13	11	11	13	11	11	13	11	13
118	chr1	46712362	46713049	688	202	486	NA	NA	NA	NA	3	0.0319767	TRUE	FALSE	12	12	11	13	13	12	12	12	12
119	chr1	46729267	46729972	706	442	264	NA	NA	NA	NA	3	0.0495751	FALSE	FALSE	3	11	12	12	12	12	12	12	12
120	chr1	47261237	47261946	710	134	576	CYP4X1	CYP4X1	NS	-0.1933	0	0.0323944	FALSE	FALSE	3	13	13	13	12	13	3	2	13
121	chr1	47428547	47429146	600	0	0	PDZK1IP1	PDZK1IP1	NS	-0.1491	0	0.0166667	TRUE	FALSE	7	4	5	13	5	7	5	5	7
122	chr1	47467219	47468004	786	0	786	TAL1	TAL1	NS	0.0818	3	0.0381679	FALSE	TRUE	3	1	12	12	12	12	4	12	12
123	chr1	47468347	47469330	984	240	744	TAL1	TAL1	NS	0.0384	2	0.0457317	TRUE	TRUE	3	1	12	12	12	12	1	12	12
124	chr1	47469545	47470422	878	878	0	TAL1	TAL1	NS	-0.0602	2	0.0683371	TRUE	TRUE	3	1	12	3	3	3	1	3	12
125	chr1	47654647	47655264	618	618	0	FOXE3	FOXE3	NS	0.056	0	0.156958	FALSE	FALSE	3	12	13	12	3	2	3	3	3
126	chr1	47671277	47671974	698	263	435	MGC12982	NA	NA	NA	3	0.0501433	FALSE	FALSE	3	11	13	2	4	11	3	3	11
127	chr1	47672075	47673096	1022	725	297	MGC12982,FOXD2	FOXD2	Pos	0.6084	3	0.0626223	FALSE	TRUE	3	11	13	2	6	11	3	3	6
128	chr1	47687822	47688509	688	284	404	NA	NA	NA	NA	3	0.0523256	FALSE	FALSE	3	8	12	12	12	12	12	12	12
129	chr1	48458286	48459002	717	0	0	SLC5A9	SLC5A9	NS	0.011	0	0.0041841	FALSE	FALSE	13	13	13	13	12	13	13	13	13
130	chr1	50262988	50263487	500	0	500	AGBL4	NA	NA	NA	0	0.008	FALSE	FALSE	12	13	13	13	13	13	13	13	13
131	chr1	50285361	50286252	892	22	870	ELAVL4	NA	NA	NA	3	0.0123318	FALSE	FALSE	12	13	13	12	12	13	13	12	13
132	chr1	50341886	50342385	500	0	0	ELAVL4	NA	NA	NA	0	0.016	FALSE	FALSE	13	13	13	13	13	13	13	13	13
133	chr1	50654522	50655629	1108	443	665	NA	NA	NA	NA	2	0.0541516	TRUE	FALSE	3	12	12	12	12	3	12	12	12
134	chr1	50657801	50658897	1097	1097	0	DMRTA2	DMRTA2	Pos	0.3005	3	0.0401094	FALSE	FALSE	3	12	3	12	12	12	12	12	12
135	chr1	50661991	50662938	948	948	0	DMRTA2	DMRTA2	NS	-0.141	2	0.0527426	FALSE	FALSE	3	12	12	3	3	3	3	3	3
136	chr1	50663919	50664418	500	141	359	NA	NA	NA	NA	2	0.038	FALSE	FALSE	3	12	12	12	12	12	12	3	12
137	chr1	50665000	50665899	900	807	93	NA	NA	NA	NA	3	0.0688889	TRUE	FALSE	3	12	12	12	12	3	12	3	12
138	chr1	51758264	51759474	1211	0	1211	EPS15	EPS15	NS	0.0299	3	0.00825764	FALSE	FALSE	13	4	13	6	7	7	7	5	13
139	chr1	52291783	52292282	500	0	500	TXNDC12	TXNDC12	NS	-0.0141	0	0.012	FALSE	FALSE	6	10	2	2	6	6	6	2	2
140	chr1	52378096	52378968	873	0	873	ZFYVE9	ZFYVE9	NS	0.0294	3	0.00572738	TRUE	FALSE	13	7	11	2	4	4	4	4	5
141	chr1	52792420	52793199	780	0	780	ZCCHC11	ZCCHC11	NS	-0.0233	3	0.0128205	TRUE	FALSE	2	6	1	3	6	2	6	6	6
142	chr1	52870624	52871213	590	0	590	FAM159A	FAM159A	NS	-0.1002	3	0.0271186	FALSE	FALSE	3	11	13	3	12	12	12	12	12
143	chr1	53298112	53298611	500	0	452	PODN	PODN	NS	-0.003	0	0.002	FALSE	TRUE	12	12	13	12	12	11	12	12	11
144	chr1	53476972	53477763	792	259	533	MAGOH,LOC100507564	MAGOH	NS	-0.1061	0	0.0290404	FALSE	FALSE	1	4	1	1	4	1	4	1	4
145	chr1	53972635	53973642	1008	0	0	GLIS1	NA	NA	NA	3	0.014881	TRUE	FALSE	13	12	12	12	12	4	12	12	5
146	chr1	53974031	53974854	824	0	824	GLIS1	NA	NA	NA	0	0.0194175	TRUE	FALSE	12	12	12	12	12	5	12	12	12
147	chr1	54255557	54256174	618	0	0	LDLRAD1	NA	NA	NA	3	0.0177994	FALSE	FALSE	13	12	2	13	13	12	13	12	12
148	chr1	54293715	54294404	690	0	173	TCEANC2	NA	NA	NA	0	0.00144928	FALSE	FALSE	13	7	13	7	11	11	13	11	11
149	chr1	54391625	54392322	698	0	0	CDCP2	NA	NA	NA	0	0.0243553	FALSE	FALSE	7	6	2	12	6	6	12	6	13
150	chr1	54594196	54594797	602	220	382	SSBP3	SSBP3	NS	0.0657	3	0.0348837	TRUE	FALSE	9	2	4	4	11	11	9	11	11
151	chr1	54594876	54595375	500	46	454	SSBP3	SSBP3	NS	0.139	3	0.028	FALSE	FALSE	9	2	1	4	11	11	9	11	11
152	chr1	54951559	54952274	716	0	342	TTC4,HEATR8-TTC4	TTC4	NS	0.1724	0	0.00418994	FALSE	FALSE	13	12	13	13	13	13	13	13	12
153	chr1	55216402	55217087	686	0	413	TMEM61	TMEM61	NS	-0.032	0	0.0102041	FALSE	FALSE	7	12	12	12	11	13	12	11	12
154	chr1	55453719	55454828	1110	578	532	USP24,LOC100507634	USP24	NS	-0.0024	0	0.0666667	FALSE	FALSE	1	1	1	1	1	1	4	1	1
155	chr1	57091666	57092165	500	0	0	C8A	NA	NA	NA	0	0.008	FALSE	FALSE	13	13	5	13	13	13	13	13	13
156	chr1	58786018	58786517	500	0	500	OMA1	OMA1	NS	0.0189	0	0.004	FALSE	FALSE	13	7	7	13	13	13	12	13	13
157	chr1	62672120	62672710	591	0	472	USP1	USP1	Pos	0.3519	3	0.0118443	FALSE	FALSE	13	13	13	13	13	5	7	13	13
158	chr1	63829698	63830294	597	0	597	PGM1	PGM1	NS	0.224	0	0.00837521	FALSE	FALSE	13	12	13	7	11	13	13	13	11
159	chr1	63830372	63831269	898	0	898	PGM1	PGM1	Neg	-0.3689	3	0.0122494	FALSE	FALSE	7	12	1	2	1	6	13	1	11
160	chr1	64009714	64010213	500	0	161	NA	NA	NA	NA	0	0.01	TRUE	FALSE	7	13	13	12	13	12	13	13	12
161	chr1	64709047	64709822	776	156	620	CACHD1	CACHD1	NS	-0.2007	3	0.0734536	FALSE	FALSE	2	13	12	12	1	3	2	2	2
162	chr1	65502553	65503372	820	0	820	DNAJC6	DNAJC6	NS	-0.0835	3	0.0207317	FALSE	FALSE	2	9	13	3	6	3	2	2	3
163	chr1	66030519	66031429	911	402	509	PDE4B	PDE4B	NS	0.2276	2	0.0856202	FALSE	FALSE	3	12	13	13	12	3	3	12	2
164	chr1	66229498	66230391	894	0	0	PDE4B	PDE4B	NS	0.229	1	0.0123043	FALSE	FALSE	13	13	13	13	13	13	13	13	13
165	chr1	66989792	66991001	1210	215	995	TCTEX1D1	TCTEX1D1	NS	-0.0183	3	0.0380165	FALSE	FALSE	3	13	13	12	12	2	4	3	2
166	chr1	67041421	67041920	500	0	0	INSL5	INSL5	NS	0.1747	1	0.008	FALSE	FALSE	13	13	13	13	13	13	13	13	13
167	chr1	67160508	67161103	596	0	48	WDR78	WDR78	NS	-0.0219	0	0.00167785	FALSE	FALSE	13	7	11	13	13	11	13	13	7
168	chr1	68689020	68689922	903	0	0	RPE65	NA	NA	NA	1	0.00332226	FALSE	FALSE	13	13	13	13	11	13	13	13	13
169	chr1	72522601	72523100	500	0	500	NEGR1	NEGR1	NS	-0.0883	2	0.034	TRUE	FALSE	2	13	3	3	1	1	4	1	1
170	chr1	74912403	74913174	772	0	0	C1orf173	NA	NA	NA	0	0.0103627	FALSE	FALSE	3	13	12	6	13	12	12	12	12
171	chr1	74969584	74970165	582	0	0	TYW3,CRYZ	CRYZ	NS	-0.2101	3	0.0154639	FALSE	FALSE	7	4	1	4	6	6	2	4	2
172	chr1	75365042	75365843	802	0	802	LHX8	NA	NA	NA	3	0.0236908	FALSE	TRUE	12	13	13	12	12	12	12	12	12
173	chr1	75365860	75367358	1499	0	1041	LHX8	NA	NA	NA	2	0.0253502	FALSE	TRUE	3	12	12	12	12	12	12	12	12
174	chr1	75368009	75368800	792	350	442	LHX8	NA	NA	NA	2	0.0505051	FALSE	TRUE	3	12	12	12	12	12	12	12	12
175	chr1	75851103	75851602	500	0	500	SLC44A5	SLC44A5	NS	0.0162	0	0.01	TRUE	FALSE	12	12	13	12	12	12	12	12	12
176	chr1	76169997	76171277	1281	0	0	ASB17	ASB17	NS	-0.0949	1	0.0078064	FALSE	FALSE	13	13	13	13	13	13	13	13	13
177	chr1	76172774	76173376	603	0	0	NA	NA	NA	NA	0	0.0116086	FALSE	FALSE	13	13	13	13	13	13	13	13	13
178	chr1	77518084	77519787	1704	0	1704	AK5	AK5	NS	0.0994	3	0.0105634	FALSE	FALSE	12	12	12	12	12	13	12	12	13
179	chr1	78283489	78284496	1008	332	676	GIPC2	GIPC2	Neg	-0.4826	0	0.0615079	FALSE	FALSE	3	13	2	3	12	2	4	3	3
180	chr1	78466347	78467228	882	0	0	MGC27382	MGC27382	NS	-0.1298	0	0.00793651	TRUE	FALSE	12	13	13	13	13	13	12	13	13
181	chr1	78729653	78730350	698	452	246	PTGFR	PTGFR	NS	-0.0052	2	0.0573066	TRUE	TRUE	3	13	6	12	6	2	2	3	2
182	chr1	85236449	85237259	811	284	527	MCOLN2	MCOLN2	Pos	0.2524	3	0.0554871	FALSE	FALSE	3	12	12	1	2	12	3	3	3
183	chr1	85815902	85817126	1225	0	1225	DDAH1,CYR61	CYR61	Pos	0.2995	3	0.0310204	TRUE	TRUE	3	11	3	3	2	1	4	2	1
184	chr1	86705478	86705977	500	0	0	CLCA1	NA	NA	NA	0	0	FALSE	FALSE	13	11	13	13	13	13	13	13	13
185	chr1	89231798	89232714	917	0	917	CCBL2,RBMXL1	CCBL2	NS	-0.1262	3	0.0130862	FALSE	FALSE	1	1	2	2	4	2	2	4	2
186	chr1	89262475	89263058	584	0	0	GBP3	GBP3	NS	-0.2324	0	0.00856164	FALSE	FALSE	13	13	13	13	13	13	13	13	13
187	chr1	89513001	89513825	825	0	0	GBP5	GBP5	NS	0.1049	0	0.00363636	FALSE	FALSE	13	13	13	11	13	5	13	13	13
188	chr1	89644554	89645053	500	0	0	GBP1P1	NA	NA	NA	0	0	FALSE	FALSE	13	13	13	13	13	13	13	13	13
189	chr1	89794818	89795713	896	0	0	LRRC8B	LRRC8B	NS	-0.0513	0	0.00334821	FALSE	FALSE	11	10	13	11	13	11	11	13	13
190	chr1	90057748	90058455	708	0	708	LRRC8D	LRRC8D	NS	-0.1311	0	0.0141243	FALSE	FALSE	3	2	2	2	13	12	12	12	12
191	chr1	90954553	90956153	1601	1038	563	BARHL2	BARHL2	NS	-0.1887	2	0.0968145	TRUE	TRUE	3	12	13	12	12	12	12	12	12
192	chr1	90961285	90962304	1020	262	758	NA	NA	NA	NA	3	0.0362745	TRUE	FALSE	3	11	6	3	12	3	3	3	3
193	chr1	90964253	90965251	999	999	0	NA	NA	NA	NA	3	0.0610611	TRUE	FALSE	3	13	13	12	12	12	12	3	3
194	chr1	91737052	91737551	500	0	500	CDC7	CDC7	NS	0.1695	0	0.008	FALSE	FALSE	13	13	13	13	13	13	13	13	13
195	chr1	91737853	91738644	792	0	792	CDC7	CDC7	NS	0.1489	0	0.00757576	FALSE	FALSE	2	4	13	1	13	13	13	13	13
196	chr1	92719370	92721171	1802	1802	0	GFI1	GFI1	Pos	0.292	3	0.054939	FALSE	FALSE	3	13	11	11	3	3	3	3	3
197	chr1	94147150	94147649	500	500	0	GCLM	GCLM	NS	0.0783	0	0.122	FALSE	FALSE	1	1	1	1	1	1	1	1	1
198	chr1	95057546	95058045	500	0	500	SLC44A3	SLC44A3	Neg	-0.415	3	0.028	FALSE	FALSE	6	13	2	12	2	13	12	13	13
199	chr1	95470538	95471313	776	0	776	RWDD3,TMEM56-RWDD3	RWDD3	Neg	-0.3058	3	0.0115979	TRUE	FALSE	13	6	4	12	2	6	12	13	2
200	chr1	99501326	99501928	603	0	603	LPPR4	LPPR4	NS	-0.1075	0	0.0066335	FALSE	FALSE	12	13	13	12	12	12	12	12	12
201	chr1	100207066	100207660	595	0	595	SLC35A3	SLC35A3	NS	-0.0065	0	0.00840336	FALSE	FALSE	13	2	2	2	1	6	4	1	11
202	chr1	101264537	101265036	500	0	500	DPH5	DPH5	NS	-0.1502	3	0.014	FALSE	FALSE	2	1	1	1	1	1	4	1	1
203	chr1	103345828	103346729	902	0	0	COL11A1	COL11A1	NS	0.0151	3	0.0321508	FALSE	FALSE	2	13	6	12	6	1	3	3	2
204	chr1	103346925	103347911	987	0	0	COL11A1	COL11A1	NS	0.037	3	0.0233029	TRUE	FALSE	2	13	13	13	11	2	12	13	13
205	chr1	103910901	103911400	500	0	0	AMY2B	AMY2B	NS	0.0636	0	0	FALSE	FALSE	13	13	13	13	13	13	13	13	13
206	chr1	107484288	107485225	938	814	124	NTNG1	NTNG1	NS	-0.1065	2	0.0597015	FALSE	FALSE	2	13	6	3	2	2	3	1	2
207	chr1	108034458	108035158	701	0	0	VAV3	VAV3	NS	-0.1836	0	0.00570613	FALSE	FALSE	13	13	7	13	7	13	13	5	13
208	chr1	108309333	108310232	900	32	868	VAV3	VAV3	NS	-0.0103	2	0.0688889	FALSE	FALSE	2	12	2	3	2	2	2	2	2
209	chr1	109088644	109089253	610	0	610	STXBP3	STXBP3	NS	-0.0656	0	0.00491803	FALSE	FALSE	11	11	13	11	13	13	13	11	13
210	chr1	109201083	109201996	914	0	0	AKNAD1,SRG7	NA	NA	NA	0	0.00765864	FALSE	FALSE	13	7	13	12	13	11	12	13	11
211	chr1	109202636	109203135	500	0	0	AKNAD1,SRG7	NA	NA	NA	3	0.006	FALSE	FALSE	13	7	13	13	13	5	12	13	6
212	chr1	109836038	109836635	598	0	568	CYB561D1,ATXN7L2	ATXN7L2	NS	0.111	0	0.00501672	FALSE	FALSE	11	11	11	11	11	11	11	11	11
213	chr1	109882176	109882781	606	0	0	GPR61	NA	NA	NA	0	0.00990099	FALSE	FALSE	13	12	13	13	13	11	13	13	12
214	chr1	109957117	109957910	794	0	0	GNAT2	NA	NA	NA	0	0.0100756	FALSE	FALSE	13	12	11	11	11	7	5	7	5
215	chr1	109961320	109962139	820	0	153	AMPD2	AMPD2	NS	-0.0348	0	0.00609756	TRUE	FALSE	6	5	2	11	5	5	4	5	5
216	chr1	109998313	109999205	893	0	893	GSTM4	GSTM4	Neg	-0.3913	0	0.0156775	FALSE	FALSE	12	6	13	7	12	11	12	13	12
217	chr1	110011349	110012154	806	51	755	GSTM2	GSTM2	Neg	-0.281	3	0.0235732	FALSE	FALSE	6	2	2	2	13	2	2	6	2
218	chr1	110252309	110253013	705	0	348	CSF1	CSF1	NS	-0.1365	0	0.00567376	FALSE	FALSE	12	7	7	11	11	7	12	12	12
219	chr1	110253693	110254192	500	0	500	CSF1	CSF1	NS	0.0301	3	0.008	FALSE	FALSE	3	6	3	7	11	7	12	12	12
220	chr1	110376523	110377222	700	0	501	FAM40A	FAM40A	NS	-0.0232	0	0.00428571	FALSE	FALSE	11	7	11	11	11	11	11	11	11
221	chr1	110735050	110735549	500	0	0	SLC16A4	SLC16A4	Neg	-0.2694	3	0.01	FALSE	FALSE	7	11	6	11	4	4	6	13	4
222	chr1	110822654	110823153	500	0	0	CYMP	NA	NA	NA	0	0.004	FALSE	FALSE	7	12	13	13	7	13	13	7	13
223	chr1	110824060	110824967	908	0	0	CYMP	NA	NA	NA	3	0.0110132	FALSE	FALSE	11	12	13	13	13	13	13	13	12
224	chr1	110862605	110863198	594	0	0	KCNA10	NA	NA	NA	1	0.0151515	FALSE	FALSE	11	12	13	13	13	11	13	12	13
225	chr1	111019693	111020382	690	0	690	KCNA3	NA	NA	NA	2	0.0202899	FALSE	TRUE	3	13	12	12	12	12	12	12	6
226	chr1	111217078	111217869	792	0	0	CD53	CD53	NS	-0.1282	1	0.0138889	FALSE	FALSE	13	4	13	1	13	13	13	13	13
227	chr1	111308183	111308985	803	348	455	LRIF1	NA	NA	NA	0	0.0386052	TRUE	FALSE	1	1	1	1	1	2	1	1	2
228	chr1	111690751	111691550	800	312	488	C1orf88	C1orf88	NS	-0.1797	2	0.03125	FALSE	FALSE	2	12	2	13	1	2	3	1	12
229	chr1	111847533	111848032	500	0	0	ADORA3	ADORA3	NS	-0.0409	0	0.012	FALSE	FALSE	13	2	13	5	13	12	12	12	12
230	chr1	111907810	111908309	500	0	0	ADORA3	ADORA3	NS	0.0015	0	0.002	FALSE	FALSE	13	7	11	13	5	5	13	7	6
231	chr1	111909239	111910060	822	0	0	ADORA3	ADORA3	NS	0.0717	3	0.00243309	FALSE	FALSE	13	12	7	13	7	7	13	11	5
232	chr1	112332490	112333268	779	187	592	KCND3	KCND3	NS	-0.0196	3	0.042362	FALSE	TRUE	3	12	2	12	12	12	12	12	12
233	chr1	113017322	113018209	888	0	888	MOV10	MOV10	NS	0.1256	3	0.00900901	TRUE	FALSE	6	9	6	2	7	6	5	5	4
234	chr1	113051749	113052248	500	0	500	RHOC	RHOC	NS	0.1141	3	0.022	FALSE	FALSE	2	1	2	2	4	2	1	1	2
235	chr1	113053495	113054166	672	0	227	RHOC,PPM1J	RHOC	Pos	0.3176	3	0.00892857	FALSE	FALSE	10	11	12	7	11	13	13	11	12
236	chr1	113061196	113061987	792	0	792	PPM1J	PPM1J	Pos	0.2983	0	0.00505051	FALSE	FALSE	12	7	11	7	11	11	11	13	12
237	chr1	113300893	113301392	500	0	500	SLC16A1	SLC16A1	NS	-0.051	1	0.05	FALSE	FALSE	1	4	1	1	1	1	4	1	1
238	chr1	114231998	114232694	697	0	0	BCL2L15,LOC100287722	BCL2L15	NS	-0.1097	0	0.00573888	FALSE	FALSE	13	11	13	11	13	13	11	7	13
239	chr1	114856922	114857507	586	0	586	TRIM33	TRIM33	NS	0.0006	0	0.00341297	FALSE	FALSE	11	4	6	6	13	13	12	11	12
240	chr1	115371624	115372349	726	0	0	TSHB	NA	NA	NA	0	0.00275482	FALSE	FALSE	13	13	13	13	13	12	12	13	13
241	chr1	115984846	115985631	786	0	786	VANGL1	VANGL1	NS	0.0495	0	0.00890585	FALSE	FALSE	12	4	2	13	13	13	12	13	12
242	chr1	116455758	116456757	1000	0	0	MAB21L3	NA	NA	NA	3	0.013	TRUE	FALSE	13	12	1	2	13	11	13	4	11
243	chr1	118528540	118530386	1847	282	1565	SPAG17	SPAG17	NS	-0.22	3	0.0254467	FALSE	FALSE	2	1	13	13	13	13	13	1	13
244	chr1	119333772	119334391	620	0	620	TBX15	TBX15	Pos	0.2663	2	0.0354839	FALSE	FALSE	3	12	13	12	12	13	3	12	12
245	chr1	119335420	119336317	898	0	898	TBX15	TBX15	NS	0.238	2	0.0144766	TRUE	FALSE	3	12	13	12	12	13	12	12	12
246	chr1	119344220	119345111	892	399	493	NA	NA	NA	NA	3	0.0493274	FALSE	FALSE	3	13	13	3	13	11	12	3	3
247	chr1	119352242	119353063	822	602	220	NA	NA	NA	NA	3	0.0547445	TRUE	FALSE	3	12	13	12	6	2	3	3	3
248	chr1	119485531	119486030	500	0	500	WARS2	WARS2	NS	-0.0103	3	0.006	FALSE	FALSE	6	1	1	1	6	6	2	1	2
249	chr1	119850836	119851460	625	0	0	HSD3B1	HSD3B1	NS	-0.0676	0	0.0016	FALSE	FALSE	13	13	13	13	11	13	13	11	13
250	chr1	120113610	120114521	912	0	0	HMGCS2	HMGCS2	NS	-0.2479	0	0.00109649	FALSE	FALSE	13	12	13	12	11	12	12	13	12
251	chr1	120155303	120156604	1302	0	0	REG4	REG4	NS	-0.1799	3	0.00998464	FALSE	FALSE	13	13	13	12	13	13	12	13	13
252	chr1	120706401	120707810	1410	516	894	HIST2H2BA	NA	NA	NA	3	0.0553191	TRUE	FALSE	1	1	6	1	1	1	4	1	1
253	chr1	144539791	144540480	690	0	690	GPR89A	GPR89A	NS	0.0775	0	0.0057971	FALSE	FALSE	11	4	13	13	13	13	13	13	13
254	chr1	145016715	145017214	500	301	199	NA	NA	NA	NA	2	0.06	FALSE	FALSE	3	12	13	12	3	12	12	3	12
255	chr1	145698708	145699610	903	0	0	GJA5	GJA5	NS	0.0794	0	0.00442968	FALSE	FALSE	13	12	13	13	4	13	12	4	13
256	chr1	145713222	145714297	1076	0	0	GJA5	GJA5	NS	0.1714	0	0.00464684	FALSE	FALSE	13	13	13	13	13	13	12	12	13
257	chr1	146241457	146242054	598	210	388	NA	NA	NA	NA	3	0.0702341	FALSE	FALSE	2	1	13	2	4	1	4	1	1
258	chr1	147546117	147546922	806	0	0	LOC388692	LOC388692	NS	0.0249	0	0.00620347	FALSE	FALSE	13	12	13	14	11	12	12	11	12
259	chr1	147600418	147600917	500	318	182	NA	NA	NA	NA	2	0.06	FALSE	FALSE	3	13	13	12	12	12	12	3	12
260	chr1	147666261	147667070	810	549	261	NA	NA	NA	NA	3	0.0654321	TRUE	FALSE	1	1	1	1	1	1	4	1	1
261	chr1	147985948	147986447	500	317	183	NA	NA	NA	NA	2	0.06	FALSE	FALSE	3	13	12	12	12	12	12	3	12
262	chr1	148050379	148051686	1308	741	567	HIST2H2BF,HIST2H3D	HIST2H2BF	NS	-0.0465	3	0.0542813	FALSE	FALSE	1	1	1	1	1	1	1	1	1
263	chr1	148070879	148071399	521	521	0	HIST2H4A,HIST2H4B	HIST2H4A	NS	-0.1049	0	0.0806142	FALSE	FALSE	1	1	1	1	1	1	4	1	1
264	chr1	148072028	148073517	1490	0	1378	NA	NA	NA	NA	0	0.0161074	FALSE	FALSE	2	4	2	2	2	13	11	2	2
265	chr1	148077409	148078659	1251	282	969	NA	NA	NA	NA	1	0.0495604	FALSE	FALSE	1	4	4	4	4	2	4	4	1
266	chr1	148080555	148081481	927	927	0	HIST2H3A,HIST2H3C,HIST2H2AA3,HIST2H2AA4	HIST2H2AA3	NS	0.0878	0	0.0938511	TRUE	FALSE	1	1	1	1	1	1	1	1	1
267	chr1	148085217	148085832	616	0	0	NA	NA	NA	NA	0	0.00649351	FALSE	FALSE	6	4	11	4	7	11	11	5	11
268	chr1	148087181	148087987	807	0	807	HIST2H2AA3,HIST2H2AA4	HIST2H2AA3	NS	-0.07	0	0.0123916	FALSE	FALSE	1	4	4	4	4	6	6	4	2
269	chr1	148091712	148092716	1005	104	901	NA	NA	NA	NA	1	0.0378109	FALSE	FALSE	1	4	4	4	2	6	4	1	4
270	chr1	148096670	148098169	1500	0	1382	NA	NA	NA	NA	3	0.016	FALSE	FALSE	2	4	2	2	2	13	11	2	2
271	chr1	148100361	148101204	844	0	844	HIST2H4A,HIST2H4B	HIST2H4A	NS	-0.0918	0	0.0189573	FALSE	FALSE	1	1	1	1	4	1	4	4	1
272	chr1	148115478	148116007	530	0	0	NA	NA	NA	NA	3	0.00754717	FALSE	FALSE	13	5	13	13	13	13	12	13	13
273	chr1	148120004	148120783	780	0	0	NA	NA	NA	NA	0	0.00384615	FALSE	FALSE	13	5	6	13	13	13	13	13	13
274	chr1	148126734	148127545	812	0	812	HIST2H2BE,HIST2H2AB	HIST2H2AB	NS	-0.1738	0	0.023399	FALSE	FALSE	1	4	1	4	4	1	4	1	1
275	chr1	148175179	148176275	1097	0	0	MTMR11	MTMR11	NS	-0.0041	3	0.0164084	FALSE	FALSE	2	2	2	7	4	6	4	4	4
276	chr1	148519821	148521471	1651	273	1378	C1orf51,C1orf54	C1orf51	NS	-0.1318	0	0.0339188	TRUE	FALSE	1	11	11	2	4	4	4	1	1
277	chr1	148521486	148522485	1000	0	1000	C1orf51	C1orf51	Neg	-0.3868	3	0.044	TRUE	FALSE	2	11	11	6	4	2	3	1	1
278	chr1	148532345	148533831	1487	214	1273	MRPS21	MRPS21	Neg	-0.7343	3	0.0437122	FALSE	FALSE	1	1	1	1	1	1	4	1	1
279	chr1	149047606	149048503	898	0	0	CTSK	CTSK	NS	-0.0573	0	0.00668151	TRUE	FALSE	11	11	11	11	11	11	11	5	5
280	chr1	149273806	149274688	883	0	0	BNIPL,PRUNE	BNIPL	NS	-0.1515	3	0.00453001	FALSE	FALSE	11	10	11	11	11	10	11	11	11
281	chr1	149296909	149297724	816	0	816	MLLT11,CDC42SE1	CDC42SE1	Neg	-0.3365	3	0.0134804	TRUE	FALSE	2	15	2	1	4	4	4	4	4
282	chr1	149308044	149308643	600	0	600	GABPB2	GABPB2	NS	0.1208	3	0.01	FALSE	FALSE	10	4	13	2	11	10	10	11	11
283	chr1	149370098	149370997	900	689	211	SEMA6C	SEMA6C	Pos	0.3625	3	0.0622222	FALSE	FALSE	2	13	13	2	3	11	2	2	2
284	chr1	149403362	149404369	1008	0	0	SCNM1,TNFAIP8L2-SCNM1,LYSMD1	SCNM1	Pos	0.2544	3	0.0128968	TRUE	FALSE	2	2	1	2	2	1	2	6	1
285	chr1	149612557	149613252	696	0	0	SELENBP1	SELENBP1	NS	-0.023	3	0.012931	FALSE	FALSE	13	7	12	13	13	13	13	11	12
286	chr1	149956279	149957104	826	0	0	CELF3	NA	NA	NA	3	0.0242131	TRUE	FALSE	2	9	12	12	13	3	12	12	12
287	chr1	149958484	149958983	500	0	369	RIIAD1	NA	NA	NA	0	0.004	TRUE	FALSE	12	11	12	13	12	12	12	12	12
288	chr1	149960504	149961503	1000	292	708	RIIAD1	NA	NA	NA	3	0.05	FALSE	FALSE	3	12	2	2	3	2	3	3	2
289	chr1	150003029	150003528	500	0	500	MRPL9,OAZ3	MRPL9	NS	-0.0384	3	0.024	FALSE	FALSE	2	4	1	1	4	4	4	4	1
290	chr1	150148823	150150089	1267	209	1058	THEM4	THEM4	Neg	-0.263	0	0.0299921	FALSE	FALSE	1	1	13	11	1	1	2	13	13
291	chr1	150277161	150277660	500	0	500	S100A11	S100A11	Neg	-0.2608	0	0.008	FALSE	FALSE	13	7	13	7	11	13	12	7	13
292	chr1	150327853	150328747	895	0	0	TCHHL1	NA	NA	NA	0	0.00558659	FALSE	FALSE	13	13	13	12	7	13	12	7	13
293	chr1	150346419	150347200	782	580	202	TCHH	TCHH	NS	0.1226	3	0.0601023	FALSE	FALSE	3	13	13	12	3	5	3	3	3
294	chr1	150397794	150398618	825	0	0	RPTN	RPTN	NS	0.0609	1	0.00242424	FALSE	FALSE	13	13	13	13	13	13	13	13	12
295	chr1	150565103	150566098	996	0	0	FLG	NA	NA	NA	1	0.00702811	FALSE	FALSE	13	13	13	13	11	13	13	11	13
296	chr1	150599702	150600811	1110	0	0	FLG2	NA	NA	NA	0	0.0045045	FALSE	FALSE	13	13	13	13	13	13	13	11	13
297	chr1	150839373	150839969	597	0	0	LCE3C	NA	NA	NA	0	0.00502513	FALSE	FALSE	13	13	13	13	13	13	13	13	13
298	chr1	150852445	150853050	606	0	0	LCE3B	NA	NA	NA	0	0.00165017	FALSE	FALSE	13	13	13	13	13	13	13	12	13
299	chr1	150862591	150863492	902	0	0	LCE3A	NA	NA	NA	0	0.0232816	FALSE	FALSE	13	13	13	13	13	4	13	13	8
300	chr1	150913930	150915049	1120	0	0	LCE2C	NA	NA	NA	1	0.00714286	FALSE	FALSE	13	13	13	13	13	13	13	12	13
301	chr1	150924669	150925578	910	0	0	LCE2B	LCE2B	NS	0.1392	1	0.00879121	FALSE	FALSE	13	12	13	13	13	13	13	12	12
302	chr1	150945501	150946308	808	0	0	LCE4A	NA	NA	NA	1	0.00247525	FALSE	FALSE	13	13	13	13	13	12	13	13	13
303	chr1	150946788	150947287	500	0	0	LCE4A	NA	NA	NA	1	0.006	FALSE	FALSE	13	13	13	13	13	13	13	13	13
304	chr1	150957856	150959277	1422	0	0	C1orf68	NA	NA	NA	1	0.00843882	FALSE	FALSE	13	13	13	13	13	13	13	13	12
305	chr1	150997310	150997809	500	0	228	KPRP	KPRP	NS	0.0818	0	0.014	FALSE	FALSE	13	13	13	13	7	7	13	11	11
306	chr1	151034309	151035089	781	0	0	LCE1D	NA	NA	NA	0	0.00640205	FALSE	FALSE	13	13	13	13	13	13	13	13	13
307	chr1	151080507	151081103	597	0	0	LCE6A	NA	NA	NA	0	0.00167504	FALSE	FALSE	13	13	13	13	13	13	13	13	13
308	chr1	151116888	151117705	818	0	0	SMCP	SMCP	NS	-0.0099	0	0.00244499	FALSE	FALSE	13	13	13	8	7	13	13	8	11
309	chr1	151207390	151208013	624	0	0	SPRR4	SPRR4	NS	0.0283	0	0.00480769	FALSE	FALSE	13	13	13	7	11	13	13	11	13
310	chr1	151209490	151210506	1017	0	0	SPRR4	SPRR4	NS	-0.1823	0	0.00786627	TRUE	FALSE	13	13	13	13	11	13	13	11	13
311	chr1	151239682	151240782	1101	0	0	SPRR3	SPRR3	NS	-0.0971	0	0.00817439	FALSE	FALSE	13	13	13	13	13	13	13	13	13
312	chr1	151335103	151335811	709	0	0	SPRR2E	SPRR2E	NS	0.139	0	0.00141044	FALSE	FALSE	13	5	13	13	13	13	11	7	13
313	chr1	151497995	151498590	596	0	0	LOR	LOR	NS	-0.0023	1	0.0033557	FALSE	FALSE	12	12	13	13	12	12	12	12	12
314	chr1	151629341	151630038	698	0	0	S100A8	S100A8	NS	0.0371	0	0.0200573	FALSE	FALSE	13	12	13	13	6	13	13	6	12
315	chr1	151630458	151631363	906	0	0	S100A8	S100A8	NS	-0.1884	0	0.00883002	FALSE	FALSE	13	12	13	13	6	13	13	11	12
316	chr1	151631663	151632562	900	0	0	S100A8	S100A8	NS	-0.0806	0	0.00555556	FALSE	FALSE	13	12	13	13	7	13	13	12	12
317	chr1	151781831	151782550	720	0	0	S100A5	S100A5	NS	-0.0648	3	0.0138889	FALSE	FALSE	11	7	7	11	7	4	13	11	11
318	chr1	151789828	151790428	601	0	0	S100A3	S100A3	NS	-0.1604	3	0.00831947	FALSE	FALSE	11	7	11	11	9	11	11	5	11
319	chr1	151806503	151807296	794	0	0	S100A2	S100A2	Neg	-0.3059	3	0.0251889	TRUE	FALSE	7	7	5	11	4	4	4	4	5
320	chr1	151855938	151856437	500	0	0	S100A14	S100A14	Neg	-0.4318	0	0.01	FALSE	FALSE	11	7	7	7	5	7	11	4	7
321	chr1	151872336	151873143	808	343	465	S100A13,CHTOP	S100A13	NS	0.0528	0	0.049505	FALSE	FALSE	1	1	5	1	4	4	4	1	2
322	chr1	151915429	151916136	708	0	683	NPR1	NPR1	NS	0.1326	0	0.00282486	FALSE	FALSE	13	11	11	13	13	13	13	13	13
323	chr1	152207836	152208439	604	0	604	SLC39A1,CREB3L4	CREB3L4	NS	-0.1501	0	0.00496689	FALSE	FALSE	2	4	2	6	7	6	6	6	11
324	chr1	152445076	152446453	1378	0	0	C1orf189,C1orf43	C1orf43	NS	0.1582	0	0.00507983	FALSE	FALSE	10	10	10	10	9	10	9	10	10
325	chr1	152804340	152804920	581	0	64	CHRNB2	NA	NA	NA	1	0.00172117	FALSE	FALSE	13	12	13	13	13	13	12	12	13
326	chr1	153372646	153373253	608	0	608	SLC50A1,EFNA1	EFNA1	Neg	-0.3242	0	0.00822368	FALSE	TRUE	11	7	4	13	5	13	9	5	13
327	chr1	153922854	153923654	801	0	801	DAP3,YY1AP1	YY1AP1	NS	0.1466	3	0.011236	FALSE	FALSE	6	4	2	1	4	4	2	4	2
328	chr1	154157397	154158090	694	0	0	SNORA42,KIAA0907	KIAA0907	NS	0.0128	0	0.00720461	FALSE	FALSE	9	10	10	10	10	10	10	10	10
329	chr1	154176462	154177361	900	0	0	RXFP4	RXFP4	NS	0.02	3	0.0111111	TRUE	FALSE	13	5	4	5	5	7	4	5	7
330	chr1	154258301	154258876	576	0	576	SSR2	SSR2	NS	0.0451	0	0.00347222	FALSE	FALSE	13	11	11	13	11	13	13	13	12
331	chr1	154389371	154390179	809	0	0	SEMA4A	SEMA4A	NS	-0.0445	3	0.013597	FALSE	FALSE	7	11	13	5	5	13	11	4	12
332	chr1	154447692	154448367	676	0	676	PMF1,PMF1-BGLAP,SLC25A44	SLC25A44	NS	-0.1111	0	0.00887574	FALSE	FALSE	11	9	10	10	11	10	10	10	10
333	chr1	154517087	154517586	500	0	0	TMEM79,SMG5	SMG5	NS	0.1991	3	0.008	TRUE	FALSE	11	9	9	2	11	9	9	9	9
334	chr1	154571820	154572641	822	0	0	C1orf182,CCT3	CCT3	NS	-0.1975	0	0.00973236	FALSE	FALSE	9	4	2	2	2	9	2	9	9
335	chr1	154988872	154989667	796	0	796	HDGF	HDGF	NS	-0.08	0	0.00879397	FALSE	FALSE	2	4	4	1	4	2	2	4	4
336	chr1	155002734	155003334	601	0	601	PRCC	PRCC	NS	-0.1168	0	0.014975	FALSE	FALSE	1	4	1	1	4	1	4	1	1
337	chr1	155052768	155053765	998	0	0	SH2D2A,NTRK1	SH2D2A	NS	0.0519	0	0.011022	FALSE	TRUE	12	4	12	4	6	13	5	4	7
338	chr1	155376468	155377381	914	0	802	ETV3	ETV3	NS	-0.0088	0	0.00547046	TRUE	FALSE	6	7	12	7	11	13	13	11	13
339	chr1	155936562	155937554	993	0	0	FCRL3	FCRL3	NS	0.0073	1	0.00906344	FALSE	FALSE	13	13	13	12	13	13	13	13	13
340	chr1	156079424	156080823	1400	0	0	CD5L	NA	NA	NA	1	0.00357143	FALSE	FALSE	13	13	13	7	13	13	13	12	13
341	chr1	156525770	156527048	1279	0	0	CD1C	CD1C	NS	-0.0223	1	0.00625489	FALSE	FALSE	13	13	13	6	13	13	13	13	13
342	chr1	156701832	156702827	996	0	0	OR10K1	NA	NA	NA	1	0.00903614	FALSE	FALSE	13	13	13	13	13	13	13	13	13
343	chr1	156783699	156784493	795	0	0	OR6Y1	NA	NA	NA	0	0.0125786	FALSE	FALSE	13	13	13	13	13	13	13	13	13
344	chr1	156954061	156954560	500	0	0	OR6K3	NA	NA	NA	0	0.01	FALSE	FALSE	13	13	13	13	13	13	13	13	13
345	chr1	156954996	156955791	796	0	0	OR6K3	NA	NA	NA	1	0.0125628	FALSE	FALSE	13	13	13	13	13	13	13	13	13
346	chr1	156990971	156991572	602	0	0	OR6K6	NA	NA	NA	1	0.00996678	FALSE	FALSE	13	13	13	13	13	13	13	13	13
347	chr1	157002669	157003570	902	0	0	OR6N1	NA	NA	NA	1	0.00554324	FALSE	FALSE	13	13	13	13	13	13	13	13	13
348	chr1	157004814	157005313	500	0	0	OR6N1	NA	NA	NA	1	0.006	FALSE	FALSE	13	7	13	13	13	13	13	13	13
349	chr1	157013438	157013937	500	0	0	OR6N2	NA	NA	NA	0	0.006	FALSE	FALSE	13	13	13	13	13	13	13	13	13
350	chr1	157015494	157016307	814	0	0	OR6N2	NA	NA	NA	1	0.00614251	FALSE	FALSE	13	13	13	13	13	13	13	13	13
351	chr1	157244841	157245641	801	0	0	IFI16	IFI16	NS	0.1323	0	0.00998752	FALSE	FALSE	12	11	13	4	7	5	13	5	5
352	chr1	157312542	157314351	1810	0	0	AIM2	AIM2	Neg	-0.4291	0	0.0104972	FALSE	FALSE	13	4	13	1	13	13	12	13	13
353	chr1	157314440	157315435	996	0	0	AIM2	AIM2	Pos	0.5221	1	0.0110442	FALSE	FALSE	13	11	13	7	13	13	12	13	13
354	chr1	157440068	157440567	500	0	0	LOC100131825,DARC	DARC	NS	-0.041	0	0.012	FALSE	FALSE	11	5	13	7	13	13	13	12	13
355	chr1	157823600	157824586	987	0	0	APCS	APCS	NS	0.0363	1	0.00911854	FALSE	FALSE	13	13	13	13	13	13	13	13	13
356	chr1	157951723	157952898	1176	0	0	CRP	NA	NA	NA	1	0.0042517	FALSE	FALSE	13	13	13	13	13	13	13	13	13
357	chr1	158061957	158063342	1386	0	0	SLAMF8	SLAMF8	NS	-0.2233	1	0.010101	FALSE	FALSE	13	12	13	7	13	11	12	13	13
358	chr1	158162653	158163452	800	0	800	TAGLN2	TAGLN2	NS	0.0522	0	0.01	FALSE	FALSE	10	7	13	11	11	13	13	10	13
359	chr1	158182877	158183582	706	0	706	IGSF9	IGSF9	NS	-0.0789	3	0.00566572	FALSE	FALSE	6	11	13	12	6	12	12	7	12
360	chr1	158191608	158192394	787	0	0	SLAMF9	SLAMF9	NS	0.0759	3	0.00508259	FALSE	FALSE	13	11	13	13	11	11	12	5	13
361	chr1	158336523	158337301	779	0	532	IGSF8	IGSF8	NS	0.1242	0	0.00641849	FALSE	FALSE	7	11	7	11	11	11	11	11	8
362	chr1	158412992	158413762	771	0	0	ATP1A4	ATP1A4	NS	-0.0972	0	0.00259403	FALSE	FALSE	11	12	12	7	13	13	13	12	12
363	chr1	158425147	158426042	896	0	0	CASQ1	CASQ1	NS	0.0712	0	0.0100446	FALSE	FALSE	11	12	11	11	13	11	11	13	12
364	chr1	158522110	158523021	912	0	0	PEX19	PEX19	NS	-0.1558	1	0.0263158	FALSE	FALSE	11	11	11	11	11	11	11	11	11
365	chr1	158635842	158636341	500	0	500	VANGL2	VANGL2	Neg	-0.4652	3	0.014	FALSE	FALSE	4	7	12	12	7	12	12	5	12
366	chr1	158947481	158948176	696	0	0	CD48	CD48	NS	-0.2484	1	0.00574713	FALSE	FALSE	13	12	13	1	13	13	12	12	13
367	chr1	158948383	158948882	500	0	0	CD48	CD48	NS	-0.2002	0	0.006	FALSE	FALSE	13	12	13	4	13	13	12	12	13
368	chr1	159328074	159328573	500	0	0	NA	NA	NA	NA	0	0.004	FALSE	FALSE	11	13	13	13	11	7	11	11	11
369	chr1	159369863	159370463	601	0	601	DEDD	DEDD	NS	-0.0309	3	0.0216306	FALSE	FALSE	1	1	1	1	1	1	4	1	1
370	chr1	159394408	159395401	994	0	994	USP21,UFC1	USP21	NS	-0.1879	1	0.0100604	FALSE	FALSE	10	4	11	6	9	10	10	4	10
371	chr1	159461612	159462217	606	0	0	APOA2,TOMM40L	TOMM40L	NS	-0.134	0	0.0165017	FALSE	FALSE	2	4	1	6	1	4	6	6	8
372	chr1	159549771	159550852	1082	344	738	SDHC	SDHC	Neg	-0.2653	1	0.0406654	TRUE	FALSE	1	1	1	1	1	1	1	1	1
373	chr1	159604460	159605179	720	0	0	C1orf192	C1orf192	NS	-0.115	0	0.00416667	FALSE	FALSE	5	11	4	5	7	11	5	13	11
374	chr1	159677990	159679083	1094	1094	0	NA	NA	NA	NA	0	0.0859232	FALSE	FALSE	15	2	2	3	3	3	3	3	3
375	chr1	159679427	159680040	614	614	0	NA	NA	NA	NA	1	0.0993485	FALSE	FALSE	15	2	2	3	2	3	3	3	14
376	chr1	159683075	159684166	1092	1092	0	NA	NA	NA	NA	0	0.0934066	FALSE	FALSE	15	15	2	2	2	14	14	2	2
377	chr1	159685316	159686391	1076	1076	0	NA	NA	NA	NA	0	0.0929368	FALSE	FALSE	15	2	2	3	3	3	3	3	3
378	chr1	159686700	159687413	714	714	0	NA	NA	NA	NA	1	0.0938375	FALSE	FALSE	15	2	2	3	3	14	3	3	3
379	chr1	159690442	159691641	1200	1200	0	NA	NA	NA	NA	0	0.100833	FALSE	FALSE	15	15	2	15	2	3	15	1	2
380	chr1	159692681	159693982	1302	1302	0	NA	NA	NA	NA	0	0.0952381	FALSE	FALSE	15	2	2	3	3	3	3	3	3
381	chr1	159694231	159694840	610	610	0	NA	NA	NA	NA	1	0.1	FALSE	FALSE	15	15	2	3	2	14	15	3	14
382	chr1	159697949	159699050	1102	1102	0	NA	NA	NA	NA	0	0.102541	FALSE	FALSE	15	15	2	3	2	14	15	2	2
383	chr1	159700191	159701378	1188	1188	0	NA	NA	NA	NA	0	0.0892256	FALSE	FALSE	15	1	2	3	3	3	3	3	3
384	chr1	159701691	159702190	500	500	0	NA	NA	NA	NA	0	0.1	FALSE	FALSE	15	3	2	3	3	3	15	3	14
385	chr1	159705329	159706430	1102	1102	0	NA	NA	NA	NA	0	0.103448	FALSE	FALSE	15	15	2	2	2	14	14	2	15
386	chr1	159707446	159708541	1096	1096	0	NA	NA	NA	NA	0	0.0939781	FALSE	FALSE	15	15	2	3	3	3	15	3	2
387	chr1	159739680	159740663	984	0	0	FCGR2A	FCGR2A	NS	0.0046	0	0.00304878	FALSE	FALSE	13	4	13	11	13	13	13	13	12
388	chr1	159766647	159767360	714	309	405	NA	NA	NA	NA	0	0.0588235	TRUE	FALSE	1	1	2	1	1	1	1	1	1
389	chr1	159816385	159817084	700	0	0	FCGR2C	NA	NA	NA	3	0.0142857	FALSE	FALSE	8	4	13	4	8	13	3	13	12
390	chr1	159848262	159848977	716	321	395	NA	NA	NA	NA	0	0.0628492	TRUE	FALSE	1	1	2	1	1	1	1	1	1
391	chr1	159898099	159898982	884	0	0	FCGR2B	FCGR2B	NS	-0.1454	3	0.0135747	TRUE	FALSE	13	4	13	4	13	13	12	8	8
392	chr1	160305066	160305674	609	0	609	NOS1AP	NOS1AP	NS	-0.0449	0	0.0147783	FALSE	FALSE	2	2	2	12	13	12	13	3	12
393	chr1	160615396	160616092	697	0	0	C1orf226	C1orf226	NS	-0.1003	0	0.00860832	FALSE	FALSE	11	7	11	12	11	11	13	13	12
394	chr1	160648242	160649235	994	0	0	SH2D1B	SH2D1B	NS	-0.1656	0	0.0110664	FALSE	FALSE	13	4	13	13	7	13	7	13	13
395	chr1	160866915	160867497	583	0	0	DDR2	DDR2	NS	0.0615	0	0.00171527	FALSE	FALSE	13	5	13	4	13	4	5	13	4
396	chr1	163470901	163471624	724	500	224	LMX1A	NA	NA	NA	2	0.0801105	TRUE	FALSE	3	12	3	12	3	14	12	3	12
397	chr1	163589921	163590704	784	326	458	LMX1A	NA	NA	NA	2	0.0497449	FALSE	FALSE	3	12	13	12	12	13	3	12	12
398	chr1	163681419	163682524	1106	0	0	RXRG	RXRG	NS	-0.0416	1	0.00994575	FALSE	FALSE	12	12	13	12	12	13	12	12	12
399	chr1	163682843	163683771	929	0	0	RXRG	RXRG	NS	0.0776	1	0.00645856	FALSE	FALSE	12	13	13	12	12	13	12	12	13
400	chr1	163777649	163778148	500	0	0	LRRC52,LOC400794	NA	NA	NA	1	0.004	FALSE	FALSE	13	13	13	12	12	12	13	13	13
401	chr1	163780245	163780744	500	0	0	LRRC52,LOC400794	NA	NA	NA	0	0.022	FALSE	FALSE	3	12	13	12	13	13	13	12	13
402	chr1	163935745	163936348	604	0	604	ALDH9A1,LOC440700	ALDH9A1	NS	0.0829	0	0.00993377	FALSE	FALSE	13	12	6	13	13	13	13	13	13
403	chr1	165073303	165074409	1107	0	1107	POGK	POGK	Neg	-0.2926	3	0.0108401	FALSE	FALSE	13	13	13	13	11	13	13	11	13
404	chr1	165330513	165331406	894	0	0	DUSP27	DUSP27	NS	0.0416	0	0.0123043	FALSE	FALSE	13	12	13	13	7	4	13	7	13
405	chr1	165755461	165756060	600	0	0	CD247	CD247	NS	-0.0645	0	0.00833333	TRUE	FALSE	13	12	13	13	13	11	12	13	13
406	chr1	165864857	165865874	1018	0	1018	RCSD1	RCSD1	NS	0.0652	0	0.0235756	FALSE	FALSE	3	4	12	4	13	7	12	12	12
407	chr1	166149244	166150466	1223	0	0	ADCY10	NA	NA	NA	0	0.0106296	FALSE	FALSE	7	5	6	11	13	11	13	11	11
408	chr1	166516157	166516740	584	0	0	TBX19	TBX19	NS	0.0562	0	0.010274	FALSE	FALSE	13	11	13	13	13	13	11	13	11
409	chr1	166779234	166780273	1040	0	0	XCL2	NA	NA	NA	0	0.00865385	TRUE	FALSE	13	12	13	13	13	13	13	12	13
410	chr1	166780975	166781952	978	0	0	XCL2	NA	NA	NA	0	0.00204499	FALSE	FALSE	13	12	13	13	13	13	8	12	13
411	chr1	166810261	166811270	1010	0	0	XCL1	XCL1	NS	-0.0881	0	0.0049505	FALSE	FALSE	13	12	11	13	11	12	13	13	8
412	chr1	167662685	167663572	888	249	639	C1orf114	C1orf114	NS	0.0587	3	0.0382883	FALSE	FALSE	2	3	3	3	3	2	3	3	2
413	chr1	167722964	167723463	500	0	500	SLC19A2	SLC19A2	NS	-0.0749	0	0.012	FALSE	FALSE	6	2	2	6	5	4	5	11	4
414	chr1	167723707	167724507	801	0	495	SLC19A2	SLC19A2	NS	-0.2283	0	0.0212235	FALSE	FALSE	11	6	6	11	11	4	13	11	13
415	chr1	167865167	167866287	1121	0	0	SELP	SELP	NS	0.1751	0	0.00356824	FALSE	FALSE	13	13	13	13	13	13	7	13	13
416	chr1	168520498	168521592	1095	0	0	LOC284688	NA	NA	NA	1	0.0118721	TRUE	FALSE	13	13	13	13	13	13	13	13	13
417	chr1	168896729	168898713	1985	396	1589	PRRX1	PRRX1	NS	0.139	2	0.0438287	TRUE	FALSE	3	12	13	12	3	2	3	3	1
418	chr1	169420730	169421848	1119	0	0	FMO2	FMO2	NS	0.2314	0	0.00625559	FALSE	FALSE	13	13	13	13	13	13	13	13	2
419	chr1	169889589	169890088	500	0	0	MYOC	MYOC	NS	0.0379	0	0.004	FALSE	FALSE	7	12	13	13	6	5	7	12	6
420	chr1	170076184	170077202	1019	113	906	DNM3	DNM3	NS	-0.0434	3	0.0421982	FALSE	FALSE	2	2	13	3	4	2	1	1	2
421	chr1	171288316	171289220	905	0	0	TNFSF18	TNFSF18	NS	-0.0445	0	0.0176796	TRUE	FALSE	13	13	13	13	5	13	5	4	11
422	chr1	171711319	171712318	1000	0	1000	PRDX6,LOC100506023	PRDX6	NS	0.0853	3	0.009	FALSE	FALSE	2	4	1	1	4	1	4	4	1
423	chr1	172058569	172059455	887	0	887	CENPL,DARS2	CENPL	NS	-0.1057	0	0.00563698	FALSE	FALSE	2	4	1	1	2	2	2	1	2
424	chr1	172105645	172106453	809	0	809	GAS5,ZBTB37	GAS5	NS	-0.0114	3	0.00865266	FALSE	FALSE	7	4	11	4	7	11	4	9	9
425	chr1	173233841	173235234	1394	122	1272	CACYBP	CACYBP	NS	-0.0959	0	0.0337159	FALSE	FALSE	1	4	1	1	1	1	4	4	1
426	chr1	173302155	173303066	912	0	0	TNN	NA	NA	NA	0	0.00548246	FALSE	FALSE	11	12	13	12	13	13	12	13	13
427	chr1	173430344	173430843	500	0	500	KIAA0040	KIAA0040	NS	0.0612	0	0.008	FALSE	FALSE	12	12	13	7	5	11	11	5	13
428	chr1	175407151	175408058	908	0	908	FAM5B	FAM5B	Neg	-0.2501	2	0.0253304	TRUE	TRUE	3	13	13	12	12	12	12	12	12
429	chr1	176205640	176206559	920	0	0	SEC16B	SEC16B	NS	0.1223	0	0.0141304	TRUE	FALSE	13	13	1	13	13	11	13	6	11
430	chr1	176577027	176577526	500	0	0	RASAL2	RASAL2	NS	0.1898	3	0.02	TRUE	FALSE	1	13	13	13	1	4	4	1	1
431	chr1	177316545	177317128	584	0	584	TOR3A	TOR3A	NS	-0.1026	3	0.0136986	FALSE	FALSE	6	4	1	4	4	6	13	4	6
432	chr1	177528187	177528791	605	0	605	SOAT1	SOAT1	NS	-0.0833	3	0.0165289	FALSE	FALSE	12	6	2	13	13	8	8	8	8
433	chr1	177810881	177811795	915	453	462	NPHS2	NPHS2	Neg	-0.274	0	0.0743169	FALSE	FALSE	3	12	13	12	12	12	12	12	12
434	chr1	177812297	177812796	500	0	500	NPHS2	NPHS2	NS	-0.0032	3	0.008	FALSE	FALSE	12	12	13	3	12	12	12	12	12
435	chr1	177977788	177978603	816	34	782	FAM163A	NA	NA	NA	3	0.0245098	FALSE	TRUE	12	12	12	12	12	12	12	12	12
436	chr1	178100106	178101026	921	0	0	TOR1AIP2	TOR1AIP2	NS	0.042	1	0.00651466	FALSE	FALSE	10	10	9	10	10	10	10	10	10
437	chr1	178102508	178103301	794	0	0	TOR1AIP2	TOR1AIP2	NS	-0.0557	3	0.00881612	FALSE	FALSE	11	9	9	10	10	10	10	10	10
438	chr1	178388525	178389844	1320	0	1320	QSOX1	QSOX1	NS	-0.0684	3	0.0113636	FALSE	FALSE	12	4	3	13	11	7	5	7	7
439	chr1	178463624	178464623	1000	0	1000	LHX4	LHX4	Pos	0.5845	3	0.021	FALSE	TRUE	12	12	12	12	12	12	12	12	12
440	chr1	178467824	178469127	1304	1304	0	LHX4	LHX4	Pos	0.6123	2	0.0352761	FALSE	TRUE	3	12	12	12	12	12	12	12	12
441	chr1	178469502	178470001	500	500	0	LHX4	LHX4	Pos	0.5823	2	0.036	FALSE	TRUE	3	12	12	12	12	12	12	12	12
442	chr1	179268575	179269270	696	0	0	MR1	MR1	NS	-0.2424	3	0.00287356	FALSE	FALSE	13	4	1	4	5	4	13	4	5
443	chr1	179718621	179719120	500	52	448	CACNA1E	NA	NA	NA	2	0.05	FALSE	TRUE	3	12	13	1	12	12	12	3	12
444	chr1	179721190	179721689	500	93	407	CACNA1E	NA	NA	NA	3	0.052	TRUE	TRUE	3	12	13	1	12	12	12	3	12
445	chr1	180628470	180629049	580	0	580	GLUL	GLUL	NS	-0.1791	3	0.0103448	TRUE	FALSE	6	4	2	11	11	13	11	6	11
446	chr1	180635852	180636464	613	0	0	TEDDM1	TEDDM1	NS	0.1174	0	0.00978793	FALSE	FALSE	13	12	13	13	13	13	13	13	13
447	chr1	181190998	181191497	500	0	270	SHCBP1L	NA	NA	NA	0	0.012	FALSE	FALSE	7	12	13	13	11	4	13	13	12
448	chr1	181652711	181653310	600	600	0	NMNAT2	NMNAT2	NS	0.2409	0	0.0766667	TRUE	FALSE	3	12	12	12	3	3	3	3	3
449	chr1	181888444	181889238	795	0	0	APOBEC4,RGL1	RGL1	NS	-0.0046	0	0.00503145	FALSE	FALSE	13	13	11	5	11	13	11	11	11
450	chr1	182621386	182622071	686	34	652	C1orf21	C1orf21	NS	0.0114	3	0.0262391	TRUE	FALSE	2	12	13	12	2	13	2	2	2
451	chr1	183553727	183554436	710	0	710	IVNS1ABP	IVNS1ABP	NS	-0.1199	3	0.0267606	TRUE	FALSE	4	1	1	1	4	2	4	4	6
452	chr1	191356251	191357170	920	0	920	CDC73	CDC73	NS	-0.0892	0	0.0173913	FALSE	FALSE	6	1	11	11	11	11	2	11	11
453	chr1	195210831	195211739	909	0	0	CFHR5	CFHR5	NS	0.015	1	0.00550055	FALSE	FALSE	13	13	13	13	13	13	13	13	13
454	chr1	196145693	196147005	1313	367	946	LHX9	NA	NA	NA	3	0.0456969	FALSE	FALSE	3	12	12	12	12	12	3	3	12
455	chr1	196153858	196154651	794	557	237	LHX9	NA	NA	NA	0	0.0528967	FALSE	FALSE	3	3	3	3	3	3	3	3	12
456	chr1	196390268	196390880	613	0	362	NEK7	NEK7	NS	0.2127	3	0.00652529	FALSE	FALSE	13	13	13	13	13	11	5	13	11
457	chr1	198275985	198276690	706	230	476	NR5A2	NR5A2	NS	-0.0239	2	0.0524079	TRUE	FALSE	3	12	2	12	3	12	3	3	12
458	chr1	199446342	199447593	1252	0	0	IGFN1	NA	NA	NA	0	0.00159744	FALSE	FALSE	13	11	13	12	12	12	12	12	12
459	chr1	199518240	199518939	700	0	700	PKP1	PKP1	NS	0.1941	3	0.0171429	FALSE	TRUE	12	12	12	12	5	7	12	4	12
460	chr1	199658588	199659087	500	0	0	TNNI1	NA	NA	NA	0	0.008	FALSE	FALSE	11	12	12	11	13	5	13	12	12
461	chr1	200062456	200063249	794	0	414	IPO9,NAV1	NAV1	NS	-0.1507	0	0.00755668	FALSE	FALSE	9	4	13	13	11	6	11	11	7
462	chr1	200123012	200124289	1278	0	0	SHISA4	SHISA4	NS	0.0419	0	0.0117371	TRUE	FALSE	11	7	11	12	11	11	13	12	11
463	chr1	200356955	200357454	500	0	0	GPR37L1	NA	NA	NA	3	0.014	FALSE	FALSE	11	12	13	13	13	12	13	13	12
464	chr1	200439376	200439875	500	0	0	LGR6	LGR6	NS	0.1102	0	0.016	FALSE	FALSE	13	4	13	12	11	12	13	11	12
465	chr1	200698209	200698911	703	0	0	PPP1R12B	PPP1R12B	NS	-0.1846	0	0.00284495	TRUE	FALSE	11	9	11	13	11	7	11	11	11
466	chr1	201044802	201045701	900	0	900	KDM5B	NA	NA	NA	0	0.0244444	FALSE	FALSE	6	4	2	12	11	11	12	7	11
467	chr1	201125755	201126254	500	0	500	RABIF	RABIF	NS	0.0994	0	0.006	FALSE	FALSE	11	9	10	10	10	10	11	11	10
468	chr1	201204158	201205059	902	0	718	CYB5R1	CYB5R1	NS	-0.201	0	0.00886918	FALSE	FALSE	8	4	2	6	8	7	8	6	11
469	chr1	201322580	201324240	1661	0	0	MYOG	MYOG	NS	0.01	1	0.0120409	FALSE	FALSE	11	12	13	13	13	11	12	12	12
470	chr1	201464651	201465150	500	0	0	CHIT1	NA	NA	NA	1	0.01	FALSE	FALSE	13	12	13	13	12	13	13	12	12
471	chr1	201539137	201540524	1388	0	1388	BTG2,LOC730227	BTG2	Neg	-0.5266	3	0.0165706	FALSE	TRUE	12	4	3	4	7	13	12	5	12
472	chr1	201963191	201964178	988	0	0	SNORA77,ATP2B4	ATP2B4	NS	0.2313	0	0.00809717	TRUE	FALSE	11	10	11	13	10	10	10	10	10
473	chr1	201999815	202000690	876	0	0	LAX1	LAX1	NS	-0.0581	0	0.00342466	FALSE	FALSE	13	7	13	4	13	13	12	13	12
474	chr1	202604841	202605442	602	0	0	LOC127841	NA	NA	NA	0	0.0215947	FALSE	FALSE	13	12	10	13	13	12	6	12	12
475	chr1	202607198	202608103	906	0	0	LOC127841	NA	NA	NA	0	0.00883002	FALSE	FALSE	13	12	11	13	13	12	11	12	12
476	chr1	203217353	203218166	814	229	585	NFASC	NFASC	NS	-0.1019	1	0.0257985	FALSE	FALSE	11	12	13	13	13	11	12	13	11
477	chr1	203357126	203357625	500	0	0	RBBP5	RBBP5	NS	-0.2338	0	0.02	FALSE	FALSE	2	1	1	1	1	1	1	1	1
478	chr1	203691531	203692344	814	814	0	NA	NA	NA	NA	2	0.0724816	TRUE	FALSE	2	12	3	12	3	12	12	3	12
479	chr1	204085358	204086557	1200	294	906	PM20D1	PM20D1	Neg	-0.5123	0	0.0375	FALSE	FALSE	13	2	13	13	11	11	2	3	2
480	chr1	204455710	204457488	1779	0	0	C1orf186	C1orf186	Neg	-0.4853	3	0.00786959	FALSE	FALSE	11	12	7	4	11	13	13	11	12
481	chr1	204482369	204482868	500	0	0	CTSE	CTSE	NS	-0.2188	0	0.008	FALSE	FALSE	13	12	13	13	7	13	13	7	13
482	chr1	204483592	204484891	1300	0	0	CTSE	CTSE	Neg	-0.5705	3	0.0176923	FALSE	FALSE	13	12	12	13	11	13	13	11	13
483	chr1	204922269	204922950	682	0	237	NA	NA	NA	NA	0	0.00733138	FALSE	FALSE	12	7	2	4	11	12	12	12	13
484	chr1	205012733	205013527	795	0	0	IL10	IL10	NS	-0.0044	0	0.00880503	FALSE	FALSE	13	12	13	4	13	12	12	12	12
485	chr1	205161526	205162515	990	0	0	FAIM3	FAIM3	NS	-0.0717	0	0.00909091	FALSE	FALSE	11	7	6	4	11	11	13	13	12
486	chr1	205188144	205189139	996	0	0	PIGR	PIGR	NS	0.0325	0	0.0060241	FALSE	FALSE	13	11	13	7	11	13	13	13	12
487	chr1	205209782	205210281	500	0	0	FCAMR	NA	NA	NA	0	0.012	FALSE	FALSE	13	12	13	7	13	12	13	12	12
488	chr1	205273925	205274532	608	0	0	C1orf116	C1orf116	NS	-0.0135	0	0.00657895	TRUE	FALSE	11	5	11	12	5	11	12	5	13
489	chr1	205328491	205329180	690	0	0	C4BPB	C4BPB	NS	0.1596	0	0.0057971	FALSE	FALSE	13	7	1	6	7	6	13	7	13
490	chr1	205884170	205884777	608	0	608	CR1L	NA	NA	NA	3	0.0148026	FALSE	FALSE	11	4	6	2	2	13	2	2	2
491	chr1	205909485	205910192	708	398	310	CR1L	NA	NA	NA	3	0.069209	FALSE	FALSE	3	9	12	2	3	3	12	3	12
492	chr1	206057282	206058003	722	0	0	LOC148696	NA	NA	NA	3	0.0152355	TRUE	FALSE	11	4	10	2	10	11	9	10	9
493	chr1	206152919	206153702	784	0	218	CD34	CD34	NS	-0.0092	0	0.00510204	FALSE	TRUE	12	12	13	12	12	13	12	11	12
494	chr1	207666999	207667776	778	0	0	MIR205HG	NA	NA	NA	3	0.0141388	FALSE	FALSE	7	12	13	13	4	13	13	4	13
495	chr1	207668093	207669018	926	0	0	MIR205HG	NA	NA	NA	3	0.0151188	FALSE	FALSE	6	12	13	13	4	13	13	4	13
496	chr1	207894409	207894908	500	0	0	LAMB3	LAMB3	Neg	-0.3055	3	0.008	FALSE	FALSE	13	7	7	11	4	13	11	4	13
497	chr1	207912651	207913434	784	0	369	G0S2	G0S2	NS	-0.0243	0	0.00510204	FALSE	FALSE	12	6	13	2	5	12	12	5	13
498	chr1	207944349	207945250	902	0	0	HSD11B1	HSD11B1	NS	-0.068	0	0.00997783	FALSE	FALSE	13	13	13	7	11	13	13	13	7
499	chr1	208475992	208476802	811	0	269	C1orf133,SERTAD4	SERTAD4	Pos	0.2807	3	0.00986436	TRUE	FALSE	12	12	13	12	11	13	7	11	7
500	chr1	209374477	209374976	500	0	500	KCNH1	NA	NA	NA	0	0.018	FALSE	TRUE	6	8	13	3	8	4	12	12	8
501	chr1	209566573	209567072	500	299	201	TRAF5	TRAF5	NS	-0.1564	0	0.134	FALSE	FALSE	2	2	2	1	2	2	2	2	1
502	chr1	209733652	209734771	1120	0	0	RD3	RD3	NS	0.1392	0	0.0178571	FALSE	FALSE	13	12	13	13	13	12	13	12	12
503	chr1	210523665	210524570	906	0	906	PPP2R5A	PPP2R5A	NS	-0.0323	0	0.0231788	FALSE	FALSE	6	4	1	2	6	2	2	6	2
504	chr1	210798579	210799286	708	502	206	NA	NA	NA	NA	0	0.0918079	TRUE	FALSE	1	1	2	1	4	1	1	1	1
505	chr1	210863171	210863871	701	0	0	FAM71A	FAM71A	NS	-0.0576	0	0.0042796	FALSE	FALSE	11	12	11	13	13	12	13	11	12
506	chr1	211629422	211630100	679	160	519	NA	NA	NA	NA	1	0.0338733	TRUE	FALSE	11	12	7	13	13	13	13	13	13
507	chr1	212225832	212226541	710	0	710	PROX1	PROX1	NS	-0.0165	3	0.0323944	TRUE	FALSE	3	12	6	12	12	12	12	3	12
508	chr1	212793310	212793912	603	0	603	PTPN14	PTPN14	NS	-0.1292	0	0.00165837	FALSE	FALSE	7	12	13	13	5	11	5	11	11
509	chr1	212842216	212842715	500	0	500	CENPF	CENPF	NS	0.1633	0	0.016	FALSE	FALSE	6	4	6	2	4	2	4	2	1
510	chr1	213244540	213245039	500	0	0	KCNK2,MIR548F3	KCNK2	NS	-0.151	0	0	FALSE	TRUE	13	13	13	13	13	7	13	11	7
511	chr1	213321345	213322241	897	0	897	KCNK2,MIR548F3	KCNK2	Neg	-0.25	2	0.0367893	FALSE	TRUE	3	13	13	12	12	12	12	12	2
512	chr1	214963686	214964485	800	0	0	ESRRG	ESRRG	Neg	-0.3001	0	0.01625	TRUE	FALSE	2	13	13	12	3	13	12	3	13
513	chr1	215329792	215330992	1201	46	1155	ESRRG	ESRRG	NS	-0.1065	3	0.0316403	FALSE	FALSE	3	13	13	13	2	2	13	3	2
514	chr1	215374164	215374851	688	485	203	ESRRG	ESRRG	NS	0.0455	0	0.0697674	FALSE	FALSE	3	13	12	12	3	12	12	3	12
515	chr1	215868681	215869180	500	0	291	GPATCH2	GPATCH2	NS	0.1588	0	0.002	FALSE	FALSE	13	13	6	6	6	6	7	6	6
516	chr1	216586466	216587644	1179	220	959	TGFB2	TGFB2	NS	-0.0871	2	0.043257	TRUE	FALSE	2	11	3	3	1	1	4	1	1
517	chr1	218986282	218986966	685	0	685	MARC2	NA	NA	NA	0	0.0116788	FALSE	FALSE	12	12	12	13	13	13	13	12	13
518	chr1	219117100	219118623	1524	423	1101	HLX	HLX	NS	0.1692	2	0.0479003	TRUE	TRUE	3	12	13	3	12	11	4	12	6
519	chr1	219120789	219121891	1103	335	768	HLX	HLX	NS	0.1142	2	0.0462375	FALSE	TRUE	3	12	13	3	12	2	3	3	1
520	chr1	219123670	219124769	1100	295	805	HLX	HLX	NS	0.0711	3	0.0481818	FALSE	TRUE	3	13	13	12	12	11	10	3	10
521	chr1	219131294	219132111	818	600	218	NA	NA	NA	NA	2	0.0550122	FALSE	FALSE	3	12	12	12	12	12	3	12	12
522	chr1	219577175	219577750	576	0	0	C1orf140	NA	NA	NA	0	0.00520833	FALSE	FALSE	13	13	13	13	13	12	13	13	7
523	chr1	219978014	219978716	703	0	0	DUSP10	DUSP10	NS	0.0331	0	0.0056899	FALSE	FALSE	13	9	11	4	4	2	13	10	9
524	chr1	220790031	220790722	692	0	0	HHIPL2	HHIPL2	NS	0.1682	0	0.00433526	FALSE	FALSE	11	13	13	13	13	13	13	11	13
525	chr1	222869469	222870461	993	202	791	CNIH3	CNIH3	NS	0.0391	0	0.0332326	FALSE	FALSE	3	12	12	12	2	12	12	12	2
526	chr1	222872085	222872584	500	392	108	CNIH3	CNIH3	Neg	-0.2746	0	0.05	FALSE	FALSE	3	12	13	12	2	12	12	12	2
527	chr1	224062771	224063362	592	0	592	EPHX1	EPHX1	NS	-0.0149	0	0.0118243	FALSE	FALSE	13	11	13	13	13	11	11	13	13
528	chr1	224253961	224254757	797	0	797	C1orf55	C1orf55	NS	0.1758	3	0.0288582	TRUE	FALSE	1	4	1	1	4	1	4	1	4
529	chr1	224564993	224565589	597	0	597	LIN9	LIN9	NS	0.0799	3	0.00335008	FALSE	FALSE	12	4	2	13	6	13	13	6	13
530	chr1	225573315	225574132	818	61	757	CDC42BPA	CDC42BPA	NS	-0.1615	3	0.0268949	TRUE	FALSE	1	4	2	12	4	2	4	4	13
531	chr1	226358711	226359210	500	0	500	C1orf35	C1orf35	NS	0.1003	0	0.012	FALSE	FALSE	11	11	11	2	11	11	11	11	11
532	chr1	226661910	226662409	500	0	500	TRIM11,TRIM17	TRIM17	NS	-0.1178	0	0.022	FALSE	FALSE	2	1	2	2	2	2	2	2	2
533	chr1	226670114	226670803	690	475	215	TRIM17	TRIM17	NS	-0.2154	3	0.0724638	FALSE	FALSE	3	11	2	13	2	3	12	2	3
534	chr1	226718542	226719425	884	611	273	NA	NA	NA	NA	3	0.0667421	TRUE	FALSE	2	1	12	1	6	3	3	3	3
535	chr1	226937451	226937950	500	500	0	RHOU	NA	NA	NA	0	0.14	FALSE	FALSE	3	13	1	12	3	3	3	3	3
536	chr1	228579160	228580255	1096	0	0	PGBD5	PGBD5	NS	0.1736	0	0.0100365	FALSE	FALSE	11	13	13	13	12	11	13	13	13
537	chr1	228580379	228581757	1379	0	0	PGBD5	PGBD5	Pos	0.3432	1	0.00870196	FALSE	FALSE	11	13	13	13	12	11	13	13	13
538	chr1	228949794	228950611	818	0	0	CAPN9	CAPN9	Neg	-0.6775	3	0.0281174	FALSE	FALSE	11	12	2	13	13	13	13	13	13
539	chr1	229059923	229060599	677	0	0	C1orf198	C1orf198	NS	0.0504	0	0.0014771	FALSE	FALSE	11	11	11	13	11	5	11	11	5
540	chr1	229179301	229180184	884	0	884	ARV1,TTC13	ARV1	NS	-0.0291	0	0.0158371	FALSE	FALSE	11	2	2	4	2	6	4	2	2
541	chr1	229541391	229542164	774	0	774	EXOC8,C1orf124	EXOC8	NS	-0.0666	0	0.0271318	TRUE	FALSE	2	4	1	1	1	2	4	1	1
542	chr1	229729318	229730121	804	0	804	TSNAX,TSNAX-DISC1	TSNAX	NS	0.0257	3	0.0124378	FALSE	FALSE	7	4	6	7	13	11	13	2	13
543	chr1	230020053	230021378	1326	0	0	DISC2,TSNAX-DISC1,DISC1	DISC1	NS	0.1118	0	0.00829563	FALSE	FALSE	13	13	11	13	13	11	13	13	7
544	chr1	230717149	230718039	891	0	0	SIPA1L2	SIPA1L2	NS	0.1261	0	0.016835	FALSE	FALSE	11	13	13	13	13	11	11	13	13
545	chr1	230719275	230719975	701	0	0	SIPA1L2	SIPA1L2	NS	0.067	0	0.0085592	FALSE	FALSE	11	13	13	13	13	11	11	13	13
546	chr1	233880350	233881666	1317	549	768	GNG4	GNG4	NS	0.1205	3	0.0539104	FALSE	FALSE	1	12	4	12	12	12	3	12	12
547	chr1	234296203	234296903	701	0	701	NID1	NID1	NS	-0.0567	0	0.00998573	FALSE	FALSE	3	12	2	4	12	11	12	12	7
548	chr1	234370489	234371390	902	10	892	GPR137B	GPR137B	NS	0.1004	0	0.0232816	FALSE	FALSE	3	12	12	12	13	3	12	3	3
549	chr1	235270385	235271183	799	0	799	RYR2	RYR2	NS	-0.0131	1	0.0212766	FALSE	FALSE	12	13	13	13	13	13	12	13	13
550	chr1	236013566	236014289	724	262	462	RYR2	RYR2	NS	0.0879	1	0.0524862	FALSE	FALSE	13	13	13	13	13	13	13	13	13
551	chr1	236119830	236120427	598	0	0	ZP4,LOC100130331	NA	NA	NA	1	0.0150502	FALSE	FALSE	13	13	13	13	11	13	13	11	13
552	chr1	237616906	237618208	1303	1057	246	NA	NA	NA	NA	2	0.0721412	FALSE	FALSE	3	13	13	13	3	12	12	12	12
553	chr1	239762439	239763160	722	0	0	KMO	KMO	NS	-0.197	3	0.0124654	FALSE	FALSE	13	7	7	1	6	13	12	7	12
554	chr1	239912645	239913219	575	0	0	WDR64	WDR64	NS	0.0389	0	0.00347826	FALSE	FALSE	13	13	13	13	13	13	13	13	13
555	chr1	240753248	240754043	796	505	291	PLD5	NA	NA	NA	2	0.0678392	FALSE	FALSE	3	13	13	12	1	2	12	1	12
556	chr1	242282173	242282672	500	0	70	ZNF238	ZNF238	NS	0.1662	3	0.004	FALSE	FALSE	9	11	11	4	11	1	2	11	11
557	chr1	244794669	244795168	500	0	500	CNST,TFB2M	TFB2M	Neg	-0.2963	3	0.03	FALSE	FALSE	2	1	1	2	2	2	4	2	2
558	chr1	245562671	245563854	1184	0	1184	ZNF496	ZNF496	NS	-0.0656	3	0.0244932	FALSE	FALSE	2	4	2	2	4	2	11	4	1
559	chr1	245644916	245645518	603	0	0	NLRP3	NLRP3	NS	-0.2368	0	0.0149254	FALSE	FALSE	13	12	12	11	13	13	13	13	13
560	chr1	245645995	245647117	1123	0	0	NLRP3	NLRP3	Neg	-0.338	1	0.0160285	FALSE	FALSE	13	12	13	3	13	13	13	13	13
561	chr1	245681782	245683067	1286	0	1286	OR2B11	NA	NA	NA	1	0.0186625	FALSE	FALSE	13	12	13	13	13	13	13	13	13
562	chr1	245719991	245720789	799	0	0	OR2W5	OR2W5	NS	-0.011	1	0.00500626	FALSE	FALSE	13	12	13	12	13	13	13	13	13
563	chr1	245764296	245764910	615	0	0	OR2C3	NA	NA	NA	1	0.00813008	FALSE	FALSE	13	13	13	13	13	13	13	13	13
564	chr1	245765413	245766209	797	0	0	OR2C3	NA	NA	NA	0	0.0100376	FALSE	FALSE	13	13	13	13	13	13	13	13	13
565	chr1	245835147	245836334	1188	0	0	OR2G3	OR2G3	NS	-0.1099	1	0.00841751	FALSE	FALSE	13	13	13	13	13	13	13	13	13
566	chr1	245902145	245903237	1093	0	0	OR13G1	NA	NA	NA	1	0.0073193	FALSE	FALSE	13	13	13	13	13	13	13	13	13
567	chr1	245941847	245942752	906	0	0	OR6F1	NA	NA	NA	1	0.0143488	FALSE	FALSE	13	13	13	13	13	13	13	13	13
568	chr1	245943368	245944345	978	0	0	OR6F1	NA	NA	NA	1	0.0112474	FALSE	FALSE	13	13	13	13	13	13	13	13	13
569	chr1	245987509	245988321	813	0	0	OR1C1	NA	NA	NA	1	0.0209102	FALSE	FALSE	13	13	13	13	13	13	13	13	13
570	chr1	246150580	246151576	997	0	0	OR2T8	NA	NA	NA	1	0.0250752	FALSE	FALSE	13	13	13	13	13	13	13	13	13
571	chr1	246178831	246179622	792	0	0	OR2L8,OR2L13	OR2L8	NS	-0.0432	1	0.00883838	FALSE	FALSE	13	13	13	13	13	13	13	13	13
572	chr1	246195191	246196104	914	0	0	OR2AK2,OR2L13	OR2AK2	NS	-0.108	1	0.00875274	FALSE	FALSE	13	13	13	13	13	13	13	13	13
573	chr1	246220205	246221016	812	0	0	OR2L1P,OR2L13	NA	NA	NA	1	0.0172414	FALSE	FALSE	13	13	13	13	13	13	13	13	13
574	chr1	246267872	246268884	1013	0	0	OR2L2,OR2L13	NA	NA	NA	1	0.005923	FALSE	FALSE	13	13	13	13	13	13	13	13	13
575	chr1	246290498	246291400	903	0	0	OR2L3,OR2L13	OR2L3	NS	-0.0471	1	0.0110742	FALSE	FALSE	13	13	13	13	13	13	13	13	13
576	chr1	246351625	246352544	920	0	0	OR2M1P	NA	NA	NA	1	0.00543478	FALSE	FALSE	13	13	13	13	13	13	13	13	13
577	chr1	246374781	246375561	781	0	0	OR2M5	NA	NA	NA	1	0.00640205	FALSE	FALSE	13	13	13	13	13	13	13	13	13
578	chr1	246407976	246410757	2782	0	0	OR2M2	NA	NA	NA	1	0.00862689	FALSE	FALSE	13	13	13	13	13	13	13	13	13
579	chr1	246432605	246433596	992	0	0	OR2M3	NA	NA	NA	0	0.00907258	FALSE	FALSE	13	13	13	13	13	13	13	13	13
580	chr1	246468381	246469663	1283	0	0	OR2M4	NA	NA	NA	1	0.00857366	FALSE	FALSE	13	13	13	13	13	13	13	13	13
581	chr1	246503115	246504104	990	0	0	OR2T33	OR2T33	NS	0.0133	1	0.0232323	FALSE	FALSE	13	13	13	13	13	13	13	13	13
582	chr1	246553862	246554361	500	0	0	OR2M7	NA	NA	NA	1	0.008	FALSE	FALSE	13	13	13	13	13	13	13	13	13
583	chr1	246578557	246579456	900	0	0	OR14C36	NA	NA	NA	1	0.0177778	FALSE	FALSE	13	13	13	13	13	13	13	13	13
584	chr1	246591411	246592301	891	0	0	OR2T4	NA	NA	NA	1	0.013468	FALSE	FALSE	13	13	13	13	13	13	13	13	13
585	chr1	246617124	246618140	1017	0	0	OR2T6	OR2T6	NS	0.005	1	0.0108161	FALSE	FALSE	13	13	13	13	13	13	13	13	13
586	chr1	246635821	246636616	796	0	0	OR2T1	OR2T1	NS	-0.0546	0	0.00879397	FALSE	FALSE	13	13	13	11	13	13	13	13	13
587	chr1	246681465	246682259	795	0	0	OR2T2	OR2T2	NS	-0.1942	1	0.0113208	FALSE	FALSE	13	13	13	4	13	13	13	13	13
588	chr1	246682378	246683555	1178	0	0	OR2T2	OR2T2	NS	-0.1046	1	0.0169779	FALSE	FALSE	13	13	13	4	13	13	13	13	13
589	chr1	246715871	246716370	500	0	0	NA	NA	NA	NA	1	0.01	FALSE	FALSE	13	13	13	11	13	13	13	13	13
590	chr1	246716572	246717352	781	0	0	OR2T5	NA	NA	NA	1	0.00640205	FALSE	FALSE	13	13	13	11	13	13	13	13	13
591	chr1	246718171	246719366	1196	0	0	OR2T5	NA	NA	NA	1	0.0158863	FALSE	FALSE	13	13	13	10	13	13	13	13	13
592	chr1	246751741	246752454	714	0	0	OR2G6	NA	NA	NA	0	0.0252101	FALSE	FALSE	13	13	13	11	13	13	13	13	13
593	chr1	246788565	246789764	1200	0	0	OR2T29	NA	NA	NA	1	0.0141667	FALSE	FALSE	13	13	13	10	13	13	13	13	13
594	chr1	246790768	246791267	500	0	0	OR2T29	NA	NA	NA	1	0.008	FALSE	FALSE	13	13	13	11	13	13	13	13	13
595	chr1	246791492	246792062	571	0	0	NA	NA	NA	NA	1	0.00875657	FALSE	FALSE	13	13	13	11	13	13	13	13	13
596	chr1	246856232	246857942	1711	0	0	OR2T11	OR2T11	NS	0.1107	1	0.0169492	FALSE	FALSE	13	13	13	13	13	13	13	13	13
597	chr1	246868353	246869552	1200	0	0	OR2T35	NA	NA	NA	1	0.0166667	FALSE	FALSE	13	13	13	4	13	13	13	13	13
598	chr1	246869756	246870356	601	0	0	OR2T35	NA	NA	NA	1	0.00831947	FALSE	FALSE	13	13	13	4	13	13	13	13	13
599	chr1	246879973	246880796	824	0	0	OR2T27	NA	NA	NA	1	0.0242718	FALSE	FALSE	13	13	13	11	13	13	13	13	13
600	chr1	246882388	246883176	789	0	0	OR2T27	NA	NA	NA	1	0.00633714	FALSE	FALSE	13	13	13	5	13	13	13	13	13
601	chr1	246911417	246912392	976	0	0	OR14I1	NA	NA	NA	1	0.0153689	FALSE	FALSE	13	13	13	13	13	13	13	13	13
602	chr1	246912623	246913122	500	0	0	OR14I1	NA	NA	NA	0	0.006	FALSE	FALSE	13	13	13	13	13	13	13	13	13
603	chr1	246968961	246969460	500	0	0	LOC646627	NA	NA	NA	1	0.016	FALSE	FALSE	13	12	13	13	13	13	13	13	13
604	chr1	247108172	247109079	908	894	14	ZNF672	ZNF672	NS	-0.0625	0	0.117841	FALSE	FALSE	10	10	10	10	10	10	10	10	10
605	chr1	247120310	247120809	500	0	500	ZNF692	ZNF692	NS	0.075	0	0.018	FALSE	FALSE	6	4	1	1	2	2	2	1	4
606	chr10	668295	668794	500	500	0	DIP2C	DIP2C	NS	-0.1258	0	0.094	FALSE	FALSE	11	12	13	13	13	11	11	13	11
607	chr10	685363	686168	806	0	0	C10orf108,DIP2C	C10orf108	Neg	-0.3774	3	0.0210918	TRUE	FALSE	11	12	1	13	13	11	11	11	11
608	chr10	762234	762825	592	216	376	NA	NA	NA	NA	0	0.0878378	FALSE	FALSE	7	12	13	13	13	13	13	12	13
609	chr10	1241762	1242853	1092	365	727	ADARB2	ADARB2	NS	-0.0705	1	0.0494505	FALSE	TRUE	13	12	12	13	13	13	13	13	13
610	chr10	1770485	1771089	605	0	605	ADARB2	ADARB2	NS	0.075	1	0.00826446	FALSE	TRUE	12	12	12	6	12	13	13	12	13
611	chr10	2533517	2534140	624	605	19	NA	NA	NA	NA	0	0.099359	FALSE	FALSE	13	12	13	13	13	13	13	13	13
612	chr10	3818541	3819336	796	0	796	KLF6	KLF6	NS	0.0992	0	0.0213568	FALSE	FALSE	2	4	4	6	4	4	4	4	2
613	chr10	4710753	4711476	724	0	0	LOC100216001	NA	NA	NA	3	0.0110497	FALSE	FALSE	13	13	6	13	5	11	4	4	11
614	chr10	4858179	4858678	500	500	0	AKR1E2	NA	NA	NA	1	0.108	FALSE	FALSE	3	1	13	12	6	2	1	2	1
615	chr10	4995338	4996322	985	0	0	AKR1C1	NA	NA	NA	3	0.0101523	FALSE	FALSE	13	1	1	13	4	2	13	4	2
616	chr10	5035240	5036241	1002	0	0	AKR1C2	AKR1C2	NS	-0.2373	3	0.00998004	FALSE	FALSE	13	1	1	13	4	2	13	4	2
617	chr10	5228412	5229429	1018	0	0	AKR1C4	AKR1C4	NS	-0.0416	3	0.00785855	FALSE	FALSE	13	13	5	13	13	13	13	13	13
618	chr10	6663609	6664648	1040	0	1040	PRKCQ,LOC439949	LOC439949	Pos	0.4957	1	0.0134615	FALSE	FALSE	2	4	13	12	11	13	11	11	13
619	chr10	7490882	7491867	986	986	0	SFMBT2	SFMBT2	NS	-0.045	2	0.0537525	TRUE	FALSE	3	1	12	1	3	3	3	3	3
620	chr10	7492083	7492582	500	500	0	SFMBT2	SFMBT2	NS	-0.0017	2	0.072	TRUE	FALSE	2	1	3	1	3	3	3	3	3
621	chr10	7495234	7496135	902	112	790	SFMBT2	SFMBT2	NS	0.0723	0	0.0199557	TRUE	FALSE	3	13	13	11	12	12	12	12	12
622	chr10	7700788	7701641	854	0	0	ITIH5	ITIH5	NS	0.1074	1	0.0163934	TRUE	FALSE	13	3	13	6	13	13	13	13	13
623	chr10	7703375	7704259	885	0	0	ITIH5	ITIH5	NS	0.0619	1	0.00903955	TRUE	FALSE	13	13	13	13	13	13	13	13	13
624	chr10	7750533	7751456	924	0	0	ITIH5	ITIH5	NS	0.0291	0	0.00974026	FALSE	FALSE	12	13	12	12	13	12	12	12	12
625	chr10	7784451	7785254	804	0	0	ITIH2	ITIH2	NS	-0.1323	0	0.00621891	FALSE	FALSE	13	12	4	12	13	13	13	13	13
626	chr10	8133885	8134779	895	895	0	GATA3,FLJ45983	GATA3	Neg	-0.2948	3	0.0614525	TRUE	TRUE	3	13	12	12	4	12	4	11	12
627	chr10	10347909	10348932	1024	432	592	NA	NA	NA	NA	1	0.0410156	FALSE	FALSE	13	13	13	13	13	13	13	13	13
628	chr10	11085808	11086727	920	0	0	CELF2	NA	NA	NA	1	0.0184783	TRUE	FALSE	13	12	13	13	13	6	13	13	13
629	chr10	11244634	11245554	921	0	371	CELF2	NA	NA	NA	1	0.0119435	TRUE	FALSE	11	7	13	4	13	9	13	12	13
630	chr10	13556210	13556709	500	500	0	BEND7	NA	NA	NA	0	0.096	FALSE	FALSE	13	12	10	13	13	10	10	11	11
631	chr10	13585697	13587196	1500	0	0	BEND7	NA	NA	NA	0	0.0146667	FALSE	FALSE	13	7	11	13	13	5	11	13	7
632	chr10	14857623	14858300	678	0	0	FAM107B	FAM107B	NS	0.0103	0	0.00884956	TRUE	FALSE	13	12	12	12	13	12	13	13	12
633	chr10	15178313	15179000	688	30	658	C10orf111,RPP38	C10orf111	NS	-0.0993	0	0.0305233	FALSE	FALSE	2	2	2	2	1	2	2	2	2
634	chr10	15452570	15453069	500	477	23	FAM171A1	FAM171A1	NS	0.0236	3	0.158	FALSE	FALSE	1	11	2	12	2	1	1	2	2
635	chr10	16605659	16606265	607	0	170	C1QL3	C1QL3	NS	-0.0305	0	0.00658979	FALSE	FALSE	12	13	13	13	13	13	12	13	12
636	chr10	17211388	17212108	721	0	0	CUBN	CUBN	NS	0.0427	0	0.00277393	TRUE	FALSE	13	13	13	13	13	11	11	13	13
637	chr10	17309464	17310144	681	0	681	VIM	VIM	NS	0.029	0	0.0176211	TRUE	FALSE	3	4	8	2	4	1	4	1	1
638	chr10	18588811	18589713	903	0	0	CACNB2	CACNB2	NS	-0.0399	0	0.0166113	TRUE	FALSE	13	12	13	13	13	13	13	13	13
639	chr10	21226932	21227431	500	0	0	NEBL	NEBL	NS	-0.0414	0	0.002	FALSE	FALSE	13	13	13	13	13	13	13	11	13
640	chr10	21853786	21854601	816	0	816	C10orf140	NA	NA	NA	3	0.0355392	FALSE	FALSE	1	1	1	2	4	1	4	4	1
641	chr10	22334094	22334801	708	0	708	DNAJC1	DNAJC1	NS	0.0199	0	0.00423729	FALSE	FALSE	13	11	13	6	13	13	12	13	13
642	chr10	22557921	22558756	836	309	527	NA	NA	NA	NA	0	0.0777512	TRUE	FALSE	2	1	2	1	2	1	1	1	1
643	chr10	22650356	22650855	500	0	0	BMI1,COMMD3-BMI1	BMI1	NS	-0.0347	0	0.164	FALSE	FALSE	3	6	1	1	2	2	3	1	1
644	chr10	22669641	22670140	500	500	0	NA	NA	NA	NA	0	0.12	FALSE	FALSE	3	1	2	1	1	1	2	2	1
645	chr10	23043849	23044660	812	0	812	PIP4K2A	NA	NA	NA	0	0.0295567	FALSE	FALSE	12	4	13	7	2	13	6	13	13
646	chr10	23257297	23257796	500	0	0	ARMC3	NA	NA	NA	1	0.012	FALSE	FALSE	12	13	13	11	13	11	12	12	13
647	chr10	24022536	24023737	1202	426	776	KIAA1217	KIAA1217	NS	-0.1102	2	0.0640599	FALSE	FALSE	3	13	13	12	12	12	12	12	13
648	chr10	25282519	25283225	707	0	707	PRTFDC1	PRTFDC1	NS	-0.1318	3	0.0183876	FALSE	FALSE	6	4	13	13	7	11	11	11	4
649	chr10	26540297	26541110	814	498	316	MYO3A	NA	NA	NA	2	0.046683	FALSE	FALSE	3	13	13	12	12	13	13	12	13
650	chr10	26543198	26544684	1487	296	1191	GAD2	GAD2	NS	0.1142	2	0.0396772	FALSE	TRUE	3	13	13	12	12	13	12	12	12
651	chr10	26545501	26546495	995	995	0	GAD2	GAD2	NS	0.0139	2	0.0723618	FALSE	TRUE	3	13	13	12	12	13	12	12	12
652	chr10	28072575	28073387	813	813	0	MKX	MKX	NS	-0.2464	0	0.0565806	FALSE	TRUE	3	13	2	12	3	3	3	3	3
653	chr10	28073674	28074373	700	700	0	MKX	MKX	NS	-0.0495	0	0.0814286	FALSE	TRUE	3	13	12	12	3	3	3	3	3
654	chr10	28074776	28076291	1516	442	1074	MKX	MKX	NS	-0.0148	2	0.0587071	FALSE	TRUE	3	13	12	12	12	3	3	12	3
655	chr10	28997609	28998108	500	500	0	NA	NA	NA	NA	3	0.082	TRUE	FALSE	3	2	3	12	3	2	3	3	3
656	chr10	29003889	29004464	576	0	576	BAMBI	BAMBI	Pos	0.3129	0	0.0104167	FALSE	FALSE	13	6	12	12	12	12	12	12	12
657	chr10	29963502	29964298	797	0	0	SVIL	SVIL	NS	0.1034	0	0.0150565	FALSE	FALSE	6	13	1	13	4	4	4	4	5
658	chr10	30376590	30378568	1979	0	0	KIAA1462	KIAA1462	NS	0.2422	3	0.0202122	FALSE	FALSE	11	12	13	12	13	11	4	12	11
659	chr10	31328935	31330045	1111	0	0	ZNF438	ZNF438	NS	-0.093	3	0.00630063	FALSE	FALSE	13	12	13	11	11	11	5	11	7
660	chr10	32675720	32676219	500	500	0	EPC1	EPC1	NS	0.0995	0	0.12	FALSE	FALSE	1	1	1	1	1	1	1	1	1
661	chr10	32677499	32678301	803	0	803	EPC1	EPC1	NS	-0.0402	3	0.014944	FALSE	FALSE	11	4	11	2	6	11	11	4	11
662	chr10	35145008	35145713	706	242	464	PARD3	PARD3	NS	0.0211	0	0.0453258	FALSE	FALSE	3	3	2	12	6	2	3	2	2
663	chr10	43214039	43214719	681	0	681	HNRNPF	HNRNPF	NS	-0.0865	0	0.0132159	FALSE	FALSE	9	4	4	4	4	9	5	4	5
664	chr10	43384632	43385631	1000	0	0	ZNF239	ZNF239	NS	-0.0207	0	0.002	TRUE	FALSE	13	10	13	13	13	10	13	13	11
665	chr10	43607886	43608385	500	0	0	NA	NA	NA	NA	0	0.016	FALSE	FALSE	13	13	13	13	13	13	13	13	13
666	chr10	45488936	45489745	810	0	810	ZFAND4	NA	NA	NA	0	0.017284	FALSE	FALSE	13	11	2	13	13	13	13	13	13
667	chr10	46062501	46063086	586	0	586	PTPN20A,PTPN20B	PTPN20A	NS	0.199	0	0.00341297	FALSE	FALSE	13	13	13	13	13	13	13	13	13
668	chr10	46500874	46501479	606	0	133	NA	NA	NA	NA	0	0.00330033	FALSE	FALSE	3	14	12	8	6	14	8	2	3
669	chr10	46501594	46502093	500	0	500	PPYR1	NA	NA	NA	3	0.012	FALSE	FALSE	14	14	12	12	12	14	12	12	12
670	chr10	48060917	48061532	616	0	410	GDF10	GDF10	NS	-0.1214	0	0.0211039	TRUE	FALSE	12	12	12	12	12	12	12	12	12
671	chr10	48449508	48450007	500	0	500	PTPN20A,PTPN20B	PTPN20B	NS	-0.1831	0	0.002	FALSE	FALSE	13	13	13	13	13	13	13	13	13
672	chr10	49055522	49056021	500	0	0	FRMPD2	NA	NA	NA	0	0	FALSE	FALSE	13	13	13	13	13	13	13	13	13
673	chr10	49561957	49562732	776	0	0	WDFY4	NA	NA	NA	0	0.0064433	FALSE	FALSE	13	12	13	4	13	12	13	13	12
674	chr10	49994136	49994635	500	0	500	VSTM4	NA	NA	NA	0	0.012	FALSE	FALSE	12	2	13	12	12	12	12	12	12
675	chr10	50274074	50275097	1024	1024	0	NA	NA	NA	NA	2	0.0390625	TRUE	FALSE	3	12	11	12	12	12	12	12	12
676	chr10	50403427	50403926	500	0	0	PGBD3,ERCC6	PGBD3	NS	-0.1962	0	0.004	FALSE	FALSE	11	10	10	10	10	10	9	10	10
677	chr10	50491195	50491998	804	202	602	CHAT	CHAT	NS	-0.0723	2	0.0323383	FALSE	FALSE	3	12	12	12	3	12	12	3	12
678	chr10	51233722	51234397	676	0	676	NCOA4	NCOA4	Neg	-0.2737	3	0.00887574	FALSE	FALSE	13	4	1	13	11	11	7	11	11
679	chr10	51677666	51678565	900	0	0	ASAH2	NA	NA	NA	0	0.00777778	FALSE	FALSE	13	12	7	12	12	12	12	13	12
680	chr10	52054259	52054758	500	500	0	SGMS1	SGMS1	NS	-0.1485	0	0.13	TRUE	FALSE	1	1	1	1	1	1	1	1	1
681	chr10	53128627	53129546	920	290	630	CSTF2T,PRKG1	CSTF2T	Neg	-0.4171	2	0.0423913	FALSE	TRUE	1	1	1	1	1	1	1	1	1
682	chr10	53742585	53743489	905	0	905	LOC100506939,DKK1	DKK1	NS	0.0369	0	0.0254144	FALSE	TRUE	3	13	4	12	4	1	4	4	2
683	chr10	54201435	54202142	708	0	0	MBL2	NA	NA	NA	0	0.00988701	FALSE	FALSE	13	13	4	13	13	13	13	13	12
684	chr10	54203457	54204182	726	0	0	MBL2	NA	NA	NA	0	0.00413223	FALSE	FALSE	13	13	4	13	13	13	13	13	12
685	chr10	57060235	57061124	890	776	114	NA	NA	NA	NA	2	0.0730337	FALSE	FALSE	3	13	13	12	3	12	2	3	12
686	chr10	61392504	61393003	500	0	0	C10orf40	NA	NA	NA	3	0.01	FALSE	FALSE	13	7	13	13	13	13	13	13	13
687	chr10	61569941	61571247	1307	0	0	ANK3	ANK3	NS	0.159	0	0.0114767	FALSE	FALSE	1	4	13	13	13	6	6	11	6
688	chr10	64894029	64894613	585	0	585	LOC84989,JMJD1C	JMJD1C	NS	-0.1072	3	0.0153846	FALSE	FALSE	2	4	2	2	1	2	2	1	2
689	chr10	64895129	64895628	500	500	0	JMJD1C,LOC84989	JMJD1C	NS	-0.2079	0	0.11	FALSE	FALSE	1	1	1	1	1	1	1	1	1
690	chr10	69127893	69128596	704	0	0	CTNNA3	NA	NA	NA	0	0.00710227	TRUE	FALSE	13	11	13	13	13	13	13	13	13
691	chr10	69538954	69539562	609	0	0	MYPN	NA	NA	NA	0	0.00821018	FALSE	FALSE	13	12	13	13	11	4	13	13	4
692	chr10	69661851	69662544	694	0	694	ATOH7	NA	NA	NA	3	0.0216138	TRUE	FALSE	3	12	13	12	11	13	12	12	12
693	chr10	70182274	70182773	500	0	0	CCAR1	CCAR1	NS	0.0084	0	0.004	FALSE	FALSE	10	10	10	10	10	10	10	10	10
694	chr10	70515768	70516353	586	0	0	SRGN	SRGN	NS	0.0836	3	0.0153584	TRUE	FALSE	7	4	6	5	13	6	4	13	6
695	chr10	70745088	70745777	690	0	0	HK1	HK1	NS	-0.0905	0	0.00289855	FALSE	FALSE	11	4	13	13	13	13	7	13	11
696	chr10	71002416	71003309	894	894	0	NEUROG3	NEUROG3	NS	-0.0361	2	0.0950783	FALSE	TRUE	3	12	13	3	3	12	12	12	12
697	chr10	71696124	71697124	1001	0	0	NPFFR1	NA	NA	NA	0	0.002997	FALSE	FALSE	11	12	13	11	5	7	12	5	5
698	chr10	71870270	71871183	914	914	0	NODAL	NODAL	NS	0.0359	3	0.0886214	FALSE	FALSE	3	12	11	12	3	12	3	3	12
699	chr10	72746367	72747174	808	0	312	SLC29A3	SLC29A3	NS	0.1657	3	0.0136139	FALSE	FALSE	13	11	13	13	13	11	13	12	13
700	chr10	73518287	73518786	500	0	500	SPOCK2	SPOCK2	NS	0.0339	3	0.042	FALSE	FALSE	3	11	2	3	12	6	12	12	3
701	chr10	74677820	74678613	794	0	794	DNAJC9,C10orf103,MRPS16	DNAJC9	NS	0.0861	0	0.00881612	FALSE	FALSE	11	4	11	4	11	6	10	5	5
702	chr10	75005434	75006228	795	0	0	USP54	USP54	NS	-0.1303	0	0.00251572	FALSE	FALSE	11	11	11	6	7	6	13	11	7
703	chr10	75006811	75007408	598	0	0	USP54	USP54	NS	-0.1295	0	0.00501672	TRUE	FALSE	11	11	11	7	11	11	13	11	13
704	chr10	75080184	75081060	877	0	0	SYNPO2L	SYNPO2L	Neg	-0.2779	0	0.00684151	TRUE	FALSE	13	5	13	5	11	4	13	6	5
705	chr10	75200408	75201388	981	0	981	FUT11,SEC24C	FUT11	NS	0.0957	0	0.00713558	FALSE	FALSE	10	4	10	10	9	10	10	10	10
706	chr10	75582734	75583549	816	0	753	AP3M1,ADK	AP3M1	NS	-0.1093	3	0.00980392	FALSE	FALSE	6	2	2	2	2	6	11	2	6
707	chr10	76540040	76540739	700	0	700	DUSP13,SAMD8	DUSP13	NS	-0.0864	0	0.0142857	FALSE	FALSE	6	4	2	4	11	6	2	11	6
708	chr10	79068690	79069696	1007	0	1007	KCNMA1	KCNMA1	NS	-0.0483	1	0.019861	TRUE	TRUE	3	13	13	12	11	11	12	12	11
709	chr10	79357232	79357923	692	0	692	DLG5,LOC100128292	DLG5	NS	0.0552	3	0.0245665	FALSE	FALSE	6	6	2	3	11	13	3	6	12
710	chr10	80877152	80878031	880	0	666	ZCCHC24	ZCCHC24	NS	-0.0884	2	0.00909091	TRUE	FALSE	12	11	12	12	11	7	13	13	7
711	chr10	81669312	81670597	1286	0	0	MBL1P,LOC100288974	NA	NA	NA	0	0.00777605	FALSE	FALSE	13	12	13	13	13	13	13	13	13
712	chr10	82039125	82039922	798	0	0	MAT1A	NA	NA	NA	0	0.0137845	TRUE	FALSE	6	8	4	12	6	13	13	3	13
713	chr10	82161518	82163107	1590	0	0	C10orf58	C10orf58	Neg	-0.6926	3	0.00880503	TRUE	FALSE	11	11	6	11	6	13	4	5	12
714	chr10	82201471	82201970	500	0	435	NA	NA	NA	NA	0	0.006	FALSE	FALSE	11	11	11	7	13	13	13	13	12
715	chr10	85993587	85994710	1124	0	0	RGR	RGR	NS	0.0697	1	0.0133452	TRUE	FALSE	13	12	2	12	12	13	13	13	12
716	chr10	88113303	88114184	882	882	0	GRID1	NA	NA	NA	2	0.0725624	TRUE	TRUE	3	13	12	12	12	12	12	3	12
717	chr10	88116181	88116680	500	500	0	GRID1	NA	NA	NA	0	0.138	FALSE	TRUE	3	13	3	3	3	3	12	12	12
718	chr10	88285314	88285905	592	259	333	NA	NA	NA	NA	3	0.0658784	FALSE	FALSE	3	1	2	2	6	2	2	2	2
719	chr10	89569942	89570536	595	0	326	CFL1P1	NA	NA	NA	0	0.00504202	FALSE	FALSE	13	13	13	13	13	13	13	13	13
720	chr10	90333140	90333844	705	62	643	RNLS	NA	NA	NA	0	0.0269504	FALSE	FALSE	2	13	13	1	2	13	2	1	1
721	chr10	90509182	90510001	820	0	0	LIPN	NA	NA	NA	0	0.00609756	TRUE	FALSE	13	13	13	11	13	13	13	11	13
722	chr10	90701730	90702537	808	0	0	ACTA2	ACTA2	NS	0.0255	3	0.00742574	FALSE	FALSE	13	13	11	13	6	4	12	13	4
723	chr10	90742303	90743187	885	0	786	ACTA2,FAS-AS1,FAS	FAS	Neg	-0.2768	3	0.0079096	FALSE	FALSE	6	13	6	1	1	1	12	4	1
724	chr10	90957128	90957738	611	204	407	CH25H	CH25H	NS	-0.1136	0	0.0605565	FALSE	TRUE	3	13	3	3	2	2	4	1	1
725	chr10	91126829	91128226	1398	0	0	IFIT1B	NA	NA	NA	3	0.00500715	FALSE	FALSE	13	11	13	11	13	13	12	13	13
726	chr10	91284462	91285165	704	239	465	SLC16A12	SLC16A12	NS	0.098	2	0.0539773	FALSE	FALSE	2	13	12	12	3	2	3	3	3
727	chr10	91392799	91393394	596	0	596	PANK1	PANK1	NS	0.1074	0	0.00167785	TRUE	FALSE	2	1	1	2	2	6	2	1	2
728	chr10	91395714	91396719	1006	0	1006	PANK1	PANK1	NS	0.193	3	0.00695825	FALSE	FALSE	6	7	4	6	11	13	12	13	13
729	chr10	92620323	92621348	1026	0	0	RPP30	RPP30	Neg	-0.2633	3	0.0253411	FALSE	FALSE	6	2	2	12	13	6	2	13	2
730	chr10	92672528	92673534	1007	0	0	ANKRD1	ANKRD1	NS	0.0463	0	0.00496524	FALSE	FALSE	14	13	11	13	13	7	5	13	11
731	chr10	92902208	92902808	601	0	601	NUDT9P1	NA	NA	NA	1	0.00831947	FALSE	FALSE	13	13	13	13	13	13	13	13	12
732	chr10	92904289	92904788	500	0	500	NUDT9P1	NA	NA	NA	0	0.006	FALSE	FALSE	13	13	13	13	13	13	13	12	13
733	chr10	93360868	93361867	1000	0	0	LOC100188947	NA	NA	NA	3	0.007	FALSE	FALSE	13	7	13	13	11	11	11	11	7
734	chr10	94170300	94170799	500	435	65	MARK2P9	NA	NA	NA	3	0.082	FALSE	FALSE	3	13	3	2	3	2	2	3	2
735	chr10	94437895	94439192	1298	520	778	HHEX	HHEX	NS	-0.2116	0	0.0392912	FALSE	FALSE	3	1	1	3	3	12	2	12	2
736	chr10	94810010	94810619	610	604	6	CYP26C1	NA	NA	NA	0	0.0868852	TRUE	TRUE	3	11	11	13	6	13	10	12	12
737	chr10	94811898	94812596	699	699	0	CYP26C1	NA	NA	NA	2	0.0858369	FALSE	TRUE	3	11	11	3	3	3	2	3	3
738	chr10	95507815	95508314	500	0	0	LGI1	LGI1	NS	0.0132	0	0.018	FALSE	FALSE	6	13	13	12	12	12	12	12	12
739	chr10	96943803	96944505	703	0	0	C10orf129	C10orf129	NS	-0.0415	0	0.0056899	FALSE	FALSE	13	13	13	13	13	13	13	13	13
740	chr10	97793132	97794009	878	878	0	CCNJ,LOC728558	CCNJ	NS	0.0565	0	0.110478	FALSE	FALSE	1	1	1	1	1	1	1	1	1
741	chr10	98021597	98022298	702	0	0	BLNK	BLNK	NS	-0.1557	3	0.011396	FALSE	FALSE	13	13	13	4	7	13	13	7	13
742	chr10	98052124	98052623	500	0	0	DNTT	NA	NA	NA	0	0.006	FALSE	FALSE	13	13	13	11	13	12	13	13	13
743	chr10	98053112	98054091	980	0	0	DNTT	NA	NA	NA	1	0.00408163	FALSE	FALSE	13	13	13	11	13	13	13	13	13
744	chr10	99194505	99195004	500	0	500	ZDHHC16,EXOSC1	ZDHHC16	NS	-0.1657	3	0.008	FALSE	FALSE	2	1	2	4	2	2	6	2	2
745	chr10	99782395	99783278	884	0	884	CRTAC1	CRTAC1	NS	-0.2044	3	0.010181	TRUE	TRUE	12	13	12	12	12	12	12	12	12
746	chr10	100198839	100199338	500	0	0	NA	NA	NA	NA	0	0	FALSE	FALSE	13	11	13	13	13	11	13	13	13
747	chr10	100985824	100987546	1723	0	355	HPSE2	NA	NA	NA	1	0.0342426	FALSE	TRUE	3	12	12	12	12	12	12	12	13
748	chr10	101271347	101272068	722	722	0	NA	NA	NA	NA	0	0.0789474	TRUE	FALSE	3	12	3	13	12	12	12	12	12
749	chr10	101277450	101278127	678	461	217	NA	NA	NA	NA	2	0.060472	FALSE	FALSE	3	12	12	12	12	12	12	12	12
750	chr10	101280099	101280898	800	514	286	NKX2-3	NA	NA	NA	2	0.0525	FALSE	TRUE	3	12	12	12	12	12	12	12	12
751	chr10	101281705	101282620	916	195	721	NKX2-3	NA	NA	NA	3	0.040393	FALSE	TRUE	3	12	12	3	12	12	12	12	12
752	chr10	101285534	101286456	923	923	0	NKX2-3	NA	NA	NA	3	0.0552546	FALSE	TRUE	3	12	12	3	3	12	3	3	12
753	chr10	102080622	102081121	500	0	0	PKD2L1	PKD2L1	NS	0.0188	0	0.004	FALSE	FALSE	13	12	13	13	12	12	12	12	12
754	chr10	102487345	102488030	686	321	365	NA	NA	NA	NA	1	0.0524781	TRUE	FALSE	3	12	12	12	12	3	3	3	12
755	chr10	102736761	102737260	500	500	0	MRPL43,C10orf2	MRPL43	NS	-0.248	0	0.106	FALSE	FALSE	1	1	1	1	1	1	1	1	1
756	chr10	102744308	102745099	792	0	276	LZTS2	LZTS2	NS	0.2352	0	0.0138889	FALSE	FALSE	9	9	11	11	10	11	11	10	11
757	chr10	102879033	102879532	500	0	500	TLX1,TLX1NB	TLX1	Pos	0.3005	0	0.012	FALSE	TRUE	12	13	12	12	12	12	12	12	12
758	chr10	102880235	102880734	500	0	500	TLX1NB,TLX1	TLX1	NS	-0.0519	3	0.012	FALSE	TRUE	12	13	12	12	12	12	12	12	12
759	chr10	102882243	102883150	908	0	908	TLX1NB,TLX1	TLX1	NS	-0.0798	3	0.034141	FALSE	TRUE	14	13	12	12	12	12	12	12	12
760	chr10	102883525	102884024	500	375	125	TLX1	TLX1	NS	-0.0101	3	0.082	FALSE	TRUE	14	13	12	12	12	12	12	12	12
761	chr10	102889882	102890657	776	372	404	NA	NA	NA	NA	2	0.0734536	FALSE	FALSE	3	13	12	12	3	12	12	12	12
762	chr10	102975866	102976675	810	810	0	NA	NA	NA	NA	3	0.0395062	FALSE	FALSE	3	12	12	12	3	3	12	3	12
763	chr10	102976984	102977895	912	912	0	FLJ41350,LBX1	NA	NA	NA	3	0.0723684	FALSE	TRUE	3	12	12	12	12	12	12	12	12
764	chr10	102980630	102981332	703	0	703	LBX1,FLJ41350	NA	NA	NA	0	0.0170697	FALSE	TRUE	3	13	12	12	12	12	12	12	12
765	chr10	103101278	103101777	500	0	265	NA	NA	NA	NA	0	0.002	FALSE	FALSE	13	13	13	13	13	12	12	13	12
766	chr10	103590774	103591687	914	0	532	KCNIP2	KCNIP2	NS	-0.078	0	0.0339168	FALSE	FALSE	3	13	9	2	6	7	2	6	6
767	chr10	103992552	103993443	892	0	892	PITX3,GBF1	GBF1	NS	-0.0396	0	0.00672646	FALSE	TRUE	12	11	7	12	7	5	11	6	7
768	chr10	104523700	104524311	612	0	0	C10orf26	C10orf26	NS	0.0567	0	0.0114379	TRUE	FALSE	11	7	11	9	11	5	5	5	5
769	chr10	104525861	104526753	893	0	0	C10orf26	C10orf26	Pos	0.2962	0	0.0223964	FALSE	FALSE	2	4	4	11	5	1	4	4	4
770	chr10	105146689	105147392	704	0	704	USMG5,PDCD11	USMG5	NS	-0.1939	3	0.0198864	FALSE	FALSE	2	1	1	1	1	1	2	1	1
771	chr10	105203969	105204666	698	0	698	CALHM2,CALHM1	CALHM2	NS	-0.0906	3	0.0143266	FALSE	FALSE	13	13	13	11	13	13	13	13	13
772	chr10	105607104	105607805	702	0	343	SH3PXD2A	SH3PXD2A	NS	-0.1749	3	0.00712251	FALSE	FALSE	12	13	11	12	11	13	13	11	13
773	chr10	105836222	105837041	820	0	0	COL17A1	COL17A1	NS	-0.145	3	0.00609756	FALSE	FALSE	11	13	13	13	5	13	13	4	13
774	chr10	105871468	105871967	500	470	30	SFR1	NA	NA	NA	0	0.116	FALSE	FALSE	1	1	1	1	1	1	1	1	1
775	chr10	112392889	112393778	890	836	54	RBM20	RBM20	NS	-0.0753	2	0.0831461	FALSE	FALSE	3	11	3	3	3	3	3	3	3
776	chr10	114123994	114124802	809	0	0	ACSL5	ACSL5	Neg	-0.3332	3	0.00494438	FALSE	FALSE	13	13	4	11	13	13	11	13	13
777	chr10	114600497	114601318	822	0	0	LOC143188	LOC143188	NS	-0.0173	3	0.0121655	FALSE	FALSE	13	13	13	13	13	13	12	13	12
778	chr10	115300129	115300916	788	0	0	HABP2	NA	NA	NA	3	0.0126904	TRUE	FALSE	12	13	13	6	7	13	5	5	13
779	chr10	116686129	116687047	919	0	919	TRUB1	TRUB1	NS	0.0938	0	0.00217628	FALSE	FALSE	13	13	13	13	11	11	13	11	11
780	chr10	118175274	118175877	604	0	0	PNLIPRP3	NA	NA	NA	0	0.00331126	TRUE	FALSE	13	13	13	13	7	13	13	7	13
781	chr10	118295169	118295980	812	0	0	PNLIP	PNLIP	NS	-0.0358	1	0.0135468	TRUE	FALSE	13	13	13	13	12	13	13	13	13
782	chr10	118339042	118339937	896	0	0	PNLIPRP1	NA	NA	NA	0	0.00558036	FALSE	FALSE	13	13	13	13	12	13	13	13	13
783	chr10	118340838	118341337	500	0	0	PNLIPRP1	NA	NA	NA	0	0.01	FALSE	FALSE	13	13	13	13	12	13	13	13	13
784	chr10	118369864	118370589	726	0	0	PNLIPRP2	NA	NA	NA	1	0.023416	FALSE	FALSE	13	13	2	13	13	13	13	13	13
785	chr10	118421437	118422141	705	0	407	C10orf82,HSPA12A	C10orf82	NS	0.1413	0	0.0170213	FALSE	FALSE	11	13	13	13	7	11	13	7	10
786	chr10	118887428	118887927	500	500	0	VAX1	NA	NA	NA	3	0.104	FALSE	TRUE	3	13	12	12	3	3	3	3	12
787	chr10	118989141	118989840	700	0	700	SLC18A2	NA	NA	NA	1	0.01	TRUE	FALSE	11	13	12	13	12	12	12	12	12
788	chr10	119285304	119285981	678	678	0	EMX2OS	NA	NA	NA	0	0.0324484	FALSE	FALSE	3	12	12	12	12	12	12	13	12
789	chr10	119796587	119797499	913	0	913	RAB11FIP2,CASC2	CASC2	Neg	-0.4043	3	0.0306681	FALSE	FALSE	13	2	2	2	1	2	1	1	1
790	chr10	121285253	121286230	978	0	0	RGS10	RGS10	Pos	0.3897	3	0.0173824	TRUE	TRUE	11	7	12	6	11	11	11	6	11
791	chr10	121473859	121474633	775	0	775	INPP5F	INPP5F	NS	-0.0259	3	0.0116129	TRUE	FALSE	11	4	1	4	13	4	5	7	7
792	chr10	123345086	123346461	1376	0	1376	FGFR2	NA	NA	NA	0	0.0297965	TRUE	FALSE	1	13	2	12	4	12	12	4	12
793	chr10	124307807	124309013	1207	0	0	DMBT1	DMBT1	NS	0.0781	0	0.0124275	FALSE	FALSE	13	13	13	13	11	13	12	7	12
794	chr10	124392546	124393045	500	307	193	DMBT1	DMBT1	NS	0.0382	1	0.048	FALSE	FALSE	13	13	12	13	13	10	13	13	13
795	chr10	124448817	124449816	1000	0	0	C10orf120	NA	NA	NA	0	0.013	FALSE	FALSE	11	13	13	13	13	13	13	13	13
796	chr10	124628134	124629227	1094	495	599	FAM24B-CUZD1,FAM24B,LOC399815	FAM24B	Neg	-0.5945	0	0.0493601	FALSE	FALSE	12	1	2	1	1	1	4	1	1
797	chr10	124658246	124658745	500	0	0	FAM24A	NA	NA	NA	0	0.004	FALSE	FALSE	13	13	13	13	13	13	13	13	13
798	chr10	124658950	124659855	906	0	0	FAM24A	NA	NA	NA	0	0.00441501	FALSE	FALSE	13	13	13	11	13	13	13	13	13
799	chr10	124883055	124883654	600	273	327	HMX3	NA	NA	NA	2	0.05	FALSE	TRUE	3	6	3	2	3	12	3	3	3
800	chr10	124896362	124897085	724	0	724	HMX2	HMX2	NS	0.0874	3	0.031768	FALSE	TRUE	3	11	3	3	12	12	12	12	12
801	chr10	124898072	124899085	1014	1014	0	HMX2	HMX2	NS	0.0541	2	0.0502959	TRUE	TRUE	3	11	3	1	3	12	3	3	12
802	chr10	124901493	124902092	600	0	600	BUB3	BUB3	NS	0.2229	2	0.01	TRUE	FALSE	3	11	12	6	12	12	12	12	12
803	chr10	125643427	125644011	585	0	0	CPXM2	CPXM2	NS	0.0051	0	0.0102564	TRUE	FALSE	12	13	13	13	13	13	13	12	13
804	chr10	126129505	126130102	598	0	598	NKX1-2	NA	NA	NA	0	0.0100334	TRUE	FALSE	2	7	12	12	13	12	12	13	12
805	chr10	126138141	126138846	706	0	614	LHPP	LHPP	NS	0.2287	0	0.00708215	FALSE	FALSE	7	11	13	12	11	13	12	7	13
806	chr10	127252584	127253365	782	0	0	LOC100169752	NA	NA	NA	1	0.0179028	FALSE	FALSE	13	13	12	13	13	13	13	13	13
807	chr10	128201825	128202324	500	0	0	C10orf90	NA	NA	NA	0	0.01	FALSE	FALSE	11	13	13	13	13	13	13	13	12
808	chr10	129425586	129426085	500	500	0	FOXI2	FOXI2	NS	0.1907	1	0.11	FALSE	FALSE	3	13	13	13	12	12	12	12	12
809	chr10	131650958	131651737	780	579	201	EBF3	EBF3	NS	-0.0536	3	0.075641	FALSE	FALSE	3	13	12	12	3	1	3	3	3
810	chr10	131653659	131655064	1406	1406	0	EBF3	EBF3	NS	0.1968	2	0.0384068	TRUE	FALSE	3	13	12	12	12	1	12	12	12
811	chr10	131658360	131658981	622	622	0	NA	NA	NA	NA	2	0.0450161	TRUE	FALSE	3	13	12	12	12	11	12	12	12
812	chr10	131660161	131660981	821	821	0	NA	NA	NA	NA	2	0.0706456	TRUE	FALSE	3	13	12	12	12	2	3	3	12
813	chr10	131702975	131703680	706	236	470	NA	NA	NA	NA	1	0.0509915	FALSE	FALSE	13	13	13	13	13	13	13	13	13
814	chr10	131823046	131823945	900	0	900	GLRX3	NA	NA	NA	0	0.01	FALSE	FALSE	13	13	3	13	13	13	12	13	13
815	chr10	133001959	133002658	700	0	700	TCERG1L	NA	NA	NA	1	0.0171429	FALSE	FALSE	7	13	13	13	13	13	13	13	13
816	chr10	133032106	133033283	1178	348	830	NA	NA	NA	NA	1	0.049236	FALSE	FALSE	13	13	13	13	13	13	13	13	13
817	chr10	133357998	133358791	794	238	556	NA	NA	NA	NA	1	0.0453401	FALSE	FALSE	7	13	13	13	13	13	13	13	13
818	chr10	133644341	133645248	908	593	315	BNIP3	BNIP3	Neg	-0.4931	3	0.0748899	FALSE	FALSE	3	1	1	1	1	1	1	1	1
819	chr10	133647091	133647990	900	0	900	BNIP3	BNIP3	Neg	-0.2525	3	0.0166667	FALSE	FALSE	12	7	7	13	13	6	7	13	6
820	chr10	133787566	133788257	692	463	229	JAKMIP3	NA	NA	NA	0	0.066474	FALSE	FALSE	11	12	13	13	13	13	13	13	13
821	chr10	133992957	133994241	1285	0	1156	LRRC27	NA	NA	NA	3	0.0225681	FALSE	FALSE	2	1	2	1	2	2	4	2	2
822	chr10	133999807	134000615	809	0	0	LRRC27	NA	NA	NA	0	0.0210136	FALSE	FALSE	7	7	1	1	13	10	4	13	11
823	chr10	134355208	134355795	588	374	214	INPP5A	INPP5A	NS	0.1004	0	0.0867347	FALSE	FALSE	11	13	13	13	13	11	13	13	10
824	chr10	134455794	134456293	500	500	0	NA	NA	NA	NA	0	0.082	FALSE	FALSE	13	13	12	13	13	13	13	12	13
825	chr10	134579429	134580246	818	225	593	TTC40	NA	NA	NA	0	0.0427873	FALSE	FALSE	11	13	13	13	13	13	13	13	13
826	chr10	134693035	134694043	1009	312	697	NA	NA	NA	NA	1	0.0485629	FALSE	FALSE	11	13	12	13	13	13	13	12	13
827	chr10	134694415	134695216	802	493	309	NA	NA	NA	NA	1	0.0610973	FALSE	FALSE	11	13	13	13	13	13	13	12	13
828	chr10	134741907	134743224	1318	1318	0	NA	NA	NA	NA	0	0.102428	FALSE	FALSE	13	13	13	13	13	13	13	13	13
829	chr10	134751457	134752352	896	896	0	GPR123	NA	NA	NA	0	0.125	FALSE	FALSE	3	13	2	13	12	12	12	12	12
830	chr10	134887811	134888412	602	338	264	KNDC1	KNDC1	NS	0.0252	1	0.0498339	FALSE	FALSE	11	4	13	13	7	13	13	12	13
831	chr10	134892380	134893258	879	48	831	UTF1	NA	NA	NA	2	0.0352673	FALSE	FALSE	3	13	13	12	12	12	12	12	12
832	chr10	135188312	135188991	680	0	0	CYP2E1	CYP2E1	NS	0.2051	0	0.0176471	FALSE	FALSE	13	12	13	13	13	13	12	13	13
833	chr10	135190191	135191016	826	0	826	CYP2E1	CYP2E1	NS	0.126	0	0.0230024	FALSE	FALSE	13	12	13	13	12	12	12	12	12
834	chr10	135230333	135230921	589	0	589	SYCE1,SPRNP1	SYCE1	NS	0.0859	0	0.0135823	FALSE	FALSE	13	13	13	13	13	13	13	13	13
835	chr10	135285891	135286712	822	576	246	NA	NA	NA	NA	1	0.0863747	FALSE	FALSE	3	12	13	13	12	3	12	12	12
836	chr11	405415	405914	500	0	500	SIGIRR	SIGIRR	NS	0.1324	3	0.028	FALSE	FALSE	6	7	2	6	11	13	4	6	7
837	chr11	461454	462151	698	275	423	PTDSS2	PTDSS2	NS	-0.1977	0	0.0873926	FALSE	FALSE	11	11	11	11	11	11	11	11	11
838	chr11	682961	683652	692	0	692	TMEM80,DEAF1	DEAF1	NS	-0.0996	3	0.033237	FALSE	FALSE	9	4	2	4	4	6	2	4	2
839	chr11	687219	688324	1106	0	1106	DEAF1,TMEM80	DEAF1	NS	-0.2067	3	0.0216998	FALSE	FALSE	5	4	7	4	4	4	7	4	5
840	chr11	725023	726772	1750	1499	251	NA	NA	NA	NA	0	0.0857143	FALSE	FALSE	13	13	13	13	13	13	13	13	13
841	chr11	801166	802557	1392	0	1344	SNORA52,RPLP2	RPLP2	NS	0.1039	3	0.0122126	FALSE	FALSE	9	4	4	4	4	4	4	4	4
842	chr11	1387590	1388307	718	718	0	BRSK2	BRSK2	NS	-0.0496	0	0.0905292	FALSE	FALSE	11	13	11	13	13	13	13	13	13
843	chr11	1673280	1674485	1206	0	1206	KRTAP5-6,MOB2	NA	NA	NA	0	0.00580431	FALSE	FALSE	12	13	13	13	13	13	7	13	12
844	chr11	1976876	1977807	932	0	932	H19	H19	NS	0.1895	1	0.0482833	FALSE	FALSE	6	8	13	12	7	5	8	7	8
845	chr11	1979192	1980091	900	0	0	NA	NA	NA	NA	1	0.0344444	FALSE	FALSE	2	8	13	12	7	11	12	7	12
846	chr11	2019573	2020162	590	0	0	NA	NA	NA	NA	0	0.00508475	FALSE	FALSE	13	12	13	13	12	12	13	13	13
847	chr11	2040546	2041345	800	0	0	NA	NA	NA	NA	0	0.00625	FALSE	FALSE	13	13	13	13	13	13	12	13	13
848	chr11	2043351	2043967	617	0	0	NA	NA	NA	NA	0	0	FALSE	FALSE	13	13	13	13	13	13	12	13	13
849	chr11	2127774	2128273	500	0	0	IGF2,INS-IGF2	IGF2	NS	0.0339	0	0.012	FALSE	FALSE	8	8	8	8	8	5	12	12	12
850	chr11	2353587	2354682	1096	0	1096	CD81	CD81	NS	-0.2066	3	0.0209854	FALSE	FALSE	12	11	12	13	11	11	13	11	13
851	chr11	2420660	2421437	778	0	778	KCNQ1	KCNQ1	Neg	-0.2939	3	0.0167095	FALSE	FALSE	12	13	13	13	12	12	12	12	12
852	chr11	2876806	2877585	780	0	0	SLC22A18,SLC22A18AS	SLC22A18	Neg	-0.3099	0	0.0179487	FALSE	FALSE	12	5	13	7	5	7	4	4	5
853	chr11	3211159	3212280	1122	0	1122	MRGPRE	NA	NA	NA	0	0.00445633	FALSE	FALSE	13	13	12	13	13	12	12	12	12
854	chr11	3602034	3602745	712	0	0	TRPC2	NA	NA	NA	0	0.00842697	FALSE	FALSE	13	13	13	13	13	13	13	13	13
855	chr11	3649256	3650279	1024	0	0	CHRNA10	CHRNA10	NS	0.1436	0	0.0107422	FALSE	FALSE	11	11	11	11	10	10	11	10	10
856	chr11	3773216	3773921	706	0	706	PGAP2,NUP98	NUP98	NS	-0.0561	3	0.00708215	TRUE	FALSE	9	4	2	2	2	6	6	2	2
857	chr11	3831944	3832567	624	0	624	STIM1,MIR4687	STIM1	NS	-0.1537	3	0.0192308	TRUE	FALSE	6	4	2	4	7	6	6	4	13
858	chr11	4521232	4521845	614	0	0	OR52M1	NA	NA	NA	0	0	FALSE	FALSE	13	13	13	13	7	13	7	7	13
859	chr11	4522042	4522751	710	0	0	OR52M1	NA	NA	NA	0	0.0056338	FALSE	FALSE	13	13	13	13	13	13	13	13	13
860	chr11	4557794	4558293	500	0	0	NA	NA	NA	NA	0	0.006	FALSE	FALSE	13	13	13	13	13	13	13	13	13
861	chr11	4562970	4563771	802	0	0	OR52I2	NA	NA	NA	0	0.0074813	FALSE	FALSE	13	13	13	13	13	13	13	13	13
862	chr11	4564383	4565081	699	0	0	OR52I2	NA	NA	NA	3	0.00858369	FALSE	FALSE	13	13	13	13	13	13	13	13	13
863	chr11	4569684	4570809	1126	0	0	OR52I1	OR52I1	NS	0.1392	0	0.0053286	FALSE	FALSE	13	13	13	13	13	11	13	13	13
864	chr11	4571483	4572193	711	0	0	OR52I1	OR52I1	NS	0.1038	3	0.00984529	FALSE	FALSE	13	13	13	13	13	11	13	13	13
865	chr11	4616969	4618076	1108	0	0	OR51D1	OR51D1	NS	0.0673	1	0.00631769	FALSE	FALSE	13	12	11	13	13	13	13	13	13
866	chr11	4746904	4747703	800	0	0	OR51F1	OR51F1	NS	0.057	1	0.01	FALSE	FALSE	13	13	13	13	13	13	13	13	13
867	chr11	4784232	4785037	806	0	0	NA	NA	NA	NA	1	0.00992556	FALSE	FALSE	13	13	13	13	13	13	13	13	13
868	chr11	4799144	4800039	896	0	0	OR51F2	NA	NA	NA	0	0.0133929	FALSE	FALSE	13	13	13	13	13	13	13	13	13
869	chr11	4826204	4827001	798	0	0	OR51S1	NA	NA	NA	1	0.0125313	FALSE	FALSE	13	13	13	13	13	13	13	13	13
870	chr11	4858176	4859386	1211	0	0	OR51T1	OR51T1	NS	-0.0191	0	0.00495458	FALSE	FALSE	13	11	13	13	13	13	13	13	13
871	chr11	4859476	4860472	997	0	0	OR51T1	OR51T1	NS	0.0933	1	0.0110331	FALSE	FALSE	13	4	13	13	13	5	13	13	13
872	chr11	4892745	4893637	893	0	0	OR51G2	NA	NA	NA	1	0.0156775	FALSE	FALSE	13	12	13	13	13	13	13	13	13
873	chr11	4901917	4902510	594	0	0	OR51G1	NA	NA	NA	1	0.00673401	FALSE	FALSE	13	13	13	13	13	13	13	13	13
874	chr11	4902820	4903719	900	0	0	OR51G1	NA	NA	NA	1	0.00666667	FALSE	FALSE	13	13	13	13	13	13	13	13	13
875	chr11	4965569	4966466	898	0	0	MMP26	NA	NA	NA	0	0.00890869	FALSE	FALSE	13	13	13	13	13	13	13	13	13
876	chr11	5023917	5025220	1304	0	0	OR52J3	NA	NA	NA	1	0.0145706	FALSE	FALSE	13	13	13	13	13	13	13	13	13
877	chr11	5036622	5037421	800	0	0	OR52E2	NA	NA	NA	1	0.0125	FALSE	FALSE	13	12	12	13	13	13	13	13	13
878	chr11	5109716	5110336	621	0	0	OR52A5	OR52A5	NS	-0.0918	0	0.00966184	FALSE	FALSE	13	4	13	13	13	13	13	13	13
879	chr11	5179297	5179980	684	0	0	OR51V1	NA	NA	NA	1	0.0116959	FALSE	FALSE	13	6	13	13	13	13	13	13	11
880	chr11	5214005	5214619	615	0	0	HBD	NA	NA	NA	1	0.00650407	FALSE	FALSE	13	9	13	13	13	13	13	13	11
881	chr11	5220676	5221479	804	0	0	HBBP1	HBBP1	NS	0.1524	0	0.00746269	FALSE	FALSE	13	4	13	13	13	13	13	13	13
882	chr11	5247833	5248442	610	0	0	HBE1	NA	NA	NA	0	0.00491803	FALSE	FALSE	13	4	13	13	13	13	13	13	13
883	chr11	5278946	5280140	1195	0	0	OR51B4	NA	NA	NA	0	0.0083682	FALSE	FALSE	13	9	13	13	13	13	13	13	13
884	chr11	5301327	5303348	2022	0	0	OR51B2	NA	NA	NA	1	0.00840752	FALSE	FALSE	13	10	13	13	13	13	13	13	13
885	chr11	5320617	5321515	899	0	0	OR51B5	NA	NA	NA	1	0.0133482	FALSE	FALSE	13	10	13	13	13	13	13	13	13
886	chr11	5329299	5330116	818	0	0	OR51B6,OR51B5	NA	NA	NA	1	0.00733496	FALSE	FALSE	13	10	13	13	13	13	13	13	13
887	chr11	5364868	5365367	500	0	0	OR51M1,OR51B5	NA	NA	NA	1	0.004	FALSE	FALSE	11	10	13	13	13	13	13	13	13
888	chr11	5366714	5367833	1120	0	0	OR51M1,OR51B5	NA	NA	NA	1	0.00803571	FALSE	FALSE	11	10	13	13	13	13	13	13	13
889	chr11	5487095	5487721	627	0	0	UBQLN3	UBQLN3	NS	-0.1385	0	0.00956938	FALSE	FALSE	11	7	13	13	13	13	13	13	13
890	chr11	5496317	5497198	882	0	0	UBQLNL	UBQLNL	NS	0.2379	0	0.0136054	TRUE	FALSE	13	11	13	13	13	13	13	13	13
891	chr11	5522617	5523194	578	0	0	OR52H1	OR52H1	NS	0.1272	0	0.0121107	FALSE	FALSE	13	12	13	13	13	13	13	13	13
892	chr11	5620049	5620970	922	0	0	TRIM78P,TRIM6-TRIM34,TRIM34	TRIM34	NS	0.064	0	0.0032538	FALSE	FALSE	13	13	13	10	13	13	13	13	11
893	chr11	5732509	5733282	774	0	0	OR52N4	NA	NA	NA	0	0.00516796	FALSE	FALSE	13	13	13	13	13	13	13	13	13
894	chr11	5755620	5756612	993	0	0	OR52N5	OR52N5	NS	-0.0216	1	0.00906344	FALSE	FALSE	13	12	13	13	13	13	13	13	13
895	chr11	5982722	5983427	706	0	0	OR56A4	NA	NA	NA	1	0.00849858	FALSE	FALSE	13	13	13	13	13	13	13	13	13
896	chr11	6147617	6148520	904	0	0	OR52B2	NA	NA	NA	1	0.00774336	FALSE	FALSE	13	13	13	13	13	13	13	13	13
897	chr11	6175286	6176284	999	0	0	OR52W1	OR52W1	NS	0.1634	0	0.00900901	TRUE	FALSE	11	13	13	13	13	11	13	13	13
898	chr11	6183053	6183742	690	0	0	C11orf42	NA	NA	NA	0	0.0057971	FALSE	FALSE	11	11	13	11	11	11	13	11	10
899	chr11	6216876	6217679	804	0	804	CNGA4	CNGA4	NS	0.2083	1	0.00995025	FALSE	FALSE	13	13	13	13	13	13	12	13	12
900	chr11	6419840	6420339	500	0	0	HPX	HPX	NS	-0.1284	0	0.006	FALSE	FALSE	13	11	6	13	13	13	13	13	12
901	chr11	6582407	6582906	500	0	500	RRP8,ILK	ILK	NS	-0.1627	0	0.008	FALSE	FALSE	2	4	1	1	1	2	4	1	1
902	chr11	6591804	6592702	899	0	560	TAF10,TPP1	TAF10	Pos	0.2698	0	0.00444939	FALSE	FALSE	11	10	10	11	10	10	10	10	10
903	chr11	6596433	6597256	824	0	0	TPP1	TPP1	NS	0.1758	0	0.0230583	FALSE	FALSE	1	4	1	1	1	1	4	1	1
904	chr11	6700178	6700677	500	0	0	GVINP1	NA	NA	NA	1	0.008	FALSE	FALSE	13	13	13	10	13	13	11	13	12
905	chr11	6745935	6746633	699	0	0	OR2AG2	OR2AG2	NS	0.0862	1	0.0100143	FALSE	FALSE	13	12	13	13	13	13	13	13	13
906	chr11	6747749	6748248	500	0	0	OR2AG2	OR2AG2	NS	0.0405	1	0.008	FALSE	FALSE	13	13	13	13	13	13	13	13	13
907	chr11	6761280	6762287	1008	0	0	OR2AG1	OR2AG1	NS	0.03	0	0.00595238	FALSE	FALSE	13	11	13	13	13	13	13	13	13
908	chr11	6762902	6763689	788	0	0	OR2AG1	OR2AG1	NS	-0.0368	1	0.00634518	FALSE	FALSE	13	11	13	12	13	13	13	13	13
909	chr11	6773183	6773682	500	0	0	OR6A2	NA	NA	NA	0	0.008	FALSE	FALSE	13	13	13	13	13	13	13	13	13
910	chr11	6821827	6824031	2205	0	0	OR10A5	NA	NA	NA	1	0.00725624	FALSE	FALSE	11	13	13	13	13	13	13	13	13
911	chr11	6847301	6847800	500	0	0	OR10A2	NA	NA	NA	0	0.002	FALSE	FALSE	13	13	13	13	13	13	13	13	13
912	chr11	6869485	6870076	592	0	0	OR2D2	NA	NA	NA	0	0.0135135	FALSE	FALSE	13	13	13	13	13	13	13	13	13
913	chr11	6870082	6871302	1221	0	0	OR2D2	NA	NA	NA	0	0.00737101	FALSE	FALSE	13	13	13	13	13	13	13	13	13
914	chr11	6904024	6904915	892	693	199	ZNF215	ZNF215	Neg	-0.5077	0	0.0706278	FALSE	FALSE	1	1	13	1	1	2	4	1	1
915	chr11	7462483	7463185	703	0	0	OLFML1	OLFML1	NS	-0.1449	0	0.0056899	FALSE	FALSE	6	13	12	13	13	13	13	13	2
916	chr11	7775657	7776552	896	0	0	OR5P2	OR5P2	NS	0.0868	0	0.00446429	FALSE	FALSE	13	13	13	13	13	13	13	13	13
917	chr11	7776734	7777509	776	0	0	OR5P2	OR5P2	NS	0.0169	0	0.0231959	FALSE	FALSE	13	13	13	13	13	13	13	13	13
918	chr11	7963089	7963876	788	0	254	EIF3F	EIF3F	NS	-0.1417	0	0.00507614	FALSE	FALSE	13	13	13	13	13	7	7	11	7
919	chr11	8015495	8016390	896	0	0	TUB	TUB	NS	-0.0325	1	0.00669643	FALSE	FALSE	13	12	13	13	13	13	13	12	12
920	chr11	8146347	8147141	795	340	455	RIC3	RIC3	Neg	-0.3924	2	0.0515723	FALSE	FALSE	1	12	13	2	3	12	12	3	12
921	chr11	8662964	8663755	792	0	229	SNORA45,RPL27A	RPL27A	NS	0.2151	0	0.0151515	FALSE	FALSE	9	4	4	4	4	4	2	4	4
922	chr11	8912918	8913594	677	0	0	C11orf16	C11orf16	NS	0.0663	3	0.0192024	FALSE	FALSE	13	6	13	11	11	6	6	4	5
923	chr11	8983863	8984362	500	0	500	NRIP3	NRIP3	NS	-0.0255	0	0.004	TRUE	FALSE	12	11	12	12	12	12	12	12	12
924	chr11	10432356	10433075	720	0	0	AMPD3	AMPD3	NS	-0.1349	0	0.0111111	TRUE	FALSE	13	5	13	6	5	4	12	4	7
925	chr11	10546719	10547218	500	0	0	LYVE1,MRVI1-AS1	LYVE1	NS	0.0731	0	0.016	FALSE	FALSE	7	6	6	12	13	13	5	13	11
926	chr11	10631615	10632638	1024	0	0	MRVI1	MRVI1	NS	-0.0161	0	0.00488281	FALSE	FALSE	11	7	13	11	11	13	13	13	11
927	chr11	10781673	10782245	573	0	0	SNORD97,EIF4G2	EIF4G2	NS	-0.0788	3	0.0122164	FALSE	FALSE	10	9	9	9	10	9	9	10	10
928	chr11	11331476	11332348	873	0	0	CSNK2A1P,GALNTL4	CSNK2A1P	NS	-0.1852	0	0.00801833	TRUE	TRUE	13	13	13	11	11	13	11	11	12
929	chr11	11332464	11333263	800	0	0	CSNK2A1P,GALNTL4	GALNTL4	NS	0.2012	0	0.01125	FALSE	TRUE	13	13	13	11	11	12	11	11	12
930	chr11	12354078	12355355	1278	0	1278	PARVA	PARVA	NS	-0.0994	3	0.0156495	FALSE	FALSE	3	13	3	12	11	4	13	13	5
931	chr11	12985731	12986230	500	0	500	RASSF10	NA	NA	NA	0	0.002	FALSE	FALSE	3	12	4	13	4	12	12	6	12
932	chr11	13645054	13646064	1011	0	1011	FAR1	FAR1	NS	0.0441	0	0.0148368	FALSE	FALSE	2	7	13	2	4	2	6	1	11
933	chr11	13940462	13941151	690	510	180	SPON1	SPON1	NS	0.0227	3	0.0971014	FALSE	TRUE	3	12	13	12	3	12	3	3	3
934	chr11	14950568	14951263	696	0	696	CALCA	CALCA	NS	0.1061	3	0.0229885	FALSE	TRUE	3	12	13	12	12	12	12	12	12
935	chr11	14951366	14952067	702	364	338	CALCA	CALCA	Pos	0.3269	2	0.0569801	FALSE	TRUE	3	12	13	3	3	3	3	12	3
936	chr11	16903467	16904054	588	508	80	PLEKHA7	PLEKHA7	NS	-0.1172	0	0.102041	TRUE	FALSE	3	12	2	3	4	3	3	2	3
937	chr11	17329109	17329705	597	111	486	B7H6	NA	NA	NA	0	0.0318258	FALSE	FALSE	3	2	2	3	11	8	2	2	1
938	chr11	17698333	17698832	500	500	0	MYOD1	NA	NA	NA	2	0.094	FALSE	TRUE	3	13	3	12	12	1	12	12	12
939	chr11	18094432	18094931	500	0	0	SAA3P	NA	NA	NA	0	0.002	FALSE	FALSE	13	13	7	13	13	13	12	13	13
940	chr11	18214526	18215138	613	0	0	SAA4,SAA2-SAA4	SAA4	NS	0.1325	0	0.00815661	FALSE	FALSE	13	12	4	13	13	12	12	13	12
941	chr11	18369864	18370663	800	0	166	LDHA	LDHA	NS	0.0215	0	0.0025	FALSE	FALSE	13	7	11	11	5	11	13	5	11
942	chr11	18390314	18391119	806	0	0	LDHC	LDHC	Neg	-0.536	3	0.0372208	FALSE	FALSE	3	13	13	13	13	13	13	2	2
943	chr11	19038593	19039292	700	0	0	MRGPRX2	MRGPRX2	NS	-0.0118	0	0.01	FALSE	FALSE	13	13	13	13	12	12	12	13	12
944	chr11	19327585	19328205	621	0	0	NAV2	NAV2	NS	0.0374	0	0.0225443	TRUE	TRUE	13	12	13	13	12	4	13	12	12
945	chr11	19692896	19693996	1101	0	1001	LOC100126784,NAV2	NAV2	NS	0.2174	3	0.0154405	TRUE	TRUE	12	7	12	12	4	4	4	12	4
946	chr11	19694302	19695389	1088	0	0	LOC100126784,NAV2	NAV2	NS	0.0332	0	0.00827206	FALSE	TRUE	13	13	13	12	11	9	7	12	2
947	chr11	20137558	20138492	935	717	218	DBX1	DBX1	NS	0.185	2	0.0684492	FALSE	FALSE	3	12	12	12	12	12	12	12	12
948	chr11	20138500	20140492	1993	402	1591	DBX1	DBX1	NS	0.0644	2	0.0386352	FALSE	FALSE	3	12	12	12	12	12	12	12	12
949	chr11	20140947	20141446	500	301	199	NA	NA	NA	NA	2	0.054	TRUE	FALSE	3	12	12	12	12	3	3	3	12
950	chr11	20645742	20647036	1295	0	1295	NELL1	NELL1	Pos	0.2497	2	0.0146718	TRUE	TRUE	3	13	12	12	12	13	12	12	12
951	chr11	22315846	22316736	891	0	0	SLC17A6	NA	NA	NA	2	0.0291807	FALSE	FALSE	2	13	13	12	12	12	12	12	12
952	chr11	22410715	22411528	814	219	595	NA	NA	NA	NA	3	0.0429975	TRUE	FALSE	2	13	13	12	6	2	4	2	1
953	chr11	26550995	26551607	613	0	0	MUC15,ANO3	MUC15	Neg	-0.3534	0	0.0163132	TRUE	FALSE	13	13	13	13	6	13	13	4	13
954	chr11	27699041	27700156	1116	109	1007	BDNF	BDNF	NS	0.0891	2	0.0268817	FALSE	FALSE	3	13	12	12	12	3	12	12	12
955	chr11	27700841	27701950	1110	300	810	BDNF	BDNF	NS	0.1444	2	0.0333333	TRUE	FALSE	2	13	13	12	3	3	3	12	3
956	chr11	29993828	29994826	999	273	726	KCNA4	NA	NA	NA	2	0.04004	TRUE	FALSE	3	13	13	12	12	12	12	12	13
957	chr11	29995692	29996584	893	33	860	KCNA4	NA	NA	NA	2	0.0279955	FALSE	FALSE	3	13	13	12	12	12	12	12	13
958	chr11	29996884	29997774	891	0	891	KCNA4	NA	NA	NA	1	0.016835	TRUE	FALSE	12	13	13	12	13	12	12	13	13
959	chr11	30207953	30208452	500	0	0	FSHB	FSHB	NS	-0.1126	0	0.004	FALSE	FALSE	13	13	13	13	13	13	13	13	13
960	chr11	31782305	31783195	891	877	14	PAX6	PAX6	NS	0.2001	2	0.0606061	TRUE	TRUE	3	13	13	3	3	12	12	3	12
961	chr11	31793548	31794220	673	673	0	DKFZp686K1684,PAX6	PAX6	NS	0.1323	0	0.0520059	TRUE	TRUE	3	2	12	3	3	3	3	3	12
962	chr11	32411211	32412511	1301	1062	239	WT1-AS,WT1	WT1	NS	0.0201	2	0.0561107	FALSE	TRUE	3	1	12	12	12	3	12	3	3
963	chr11	32413998	32416121	2124	124	2000	WT1,WT1-AS	WT1	NS	0.1228	2	0.0484934	FALSE	TRUE	3	11	12	12	12	12	12	12	12
964	chr11	33014875	33015374	500	0	100	NA	NA	NA	NA	0	0.01	FALSE	FALSE	13	11	13	13	11	13	13	11	13
965	chr11	33517797	33518296	500	0	0	NA	NA	NA	NA	0	0.008	FALSE	FALSE	13	13	13	6	13	11	11	13	13
966	chr11	33849134	33849633	500	0	500	LMO2	LMO2	NS	0.027	0	0.014	FALSE	FALSE	3	4	12	3	12	12	4	12	12
967	chr11	33870482	33871181	700	0	0	LMO2	LMO2	Pos	0.3155	1	0.01	FALSE	FALSE	11	4	13	7	13	11	13	13	12
968	chr11	33871490	33872079	590	0	0	LMO2	LMO2	NS	0.1839	1	0.0101695	TRUE	FALSE	11	4	13	4	13	7	13	13	12
969	chr11	33872383	33873081	699	0	0	LMO2	LMO2	Pos	0.2821	0	0.0128755	TRUE	FALSE	11	4	13	4	13	13	11	13	12
970	chr11	34082375	34083154	780	0	780	NAT10	NAT10	NS	-0.0194	0	0.0102564	FALSE	FALSE	11	4	11	4	4	4	6	4	4
971	chr11	34490533	34491118	586	0	0	ELF5	ELF5	Neg	-0.5318	3	0.0255973	FALSE	FALSE	13	8	11	8	13	8	8	8	8
972	chr11	34491637	34493214	1578	0	0	ELF5	ELF5	Neg	-0.5412	3	0.02218	TRUE	FALSE	7	13	2	13	13	13	12	13	13
973	chr11	35398343	35399150	808	116	692	SLC1A2	SLC1A2	NS	0.029	0	0.039604	FALSE	TRUE	3	12	12	12	12	3	12	12	3
974	chr11	35504129	35505040	912	0	912	PAMR1	NA	NA	NA	0	0.0219298	FALSE	FALSE	3	12	13	12	6	11	12	2	4
975	chr11	40272155	40272754	600	0	0	LRRC4C	LRRC4C	NS	-0.1469	2	0.0183333	FALSE	FALSE	2	8	2	8	8	2	2	2	8
976	chr11	44282715	44283322	608	379	229	ALX4	NA	NA	NA	0	0.0707237	FALSE	TRUE	3	13	12	12	12	3	3	3	12
977	chr11	44289543	44290336	794	0	794	ALX4	NA	NA	NA	2	0.0465995	TRUE	TRUE	3	12	12	12	7	12	12	12	12
978	chr11	44541767	44542474	708	0	708	CD82	CD82	NS	0.0159	3	0.0112994	FALSE	FALSE	13	7	13	11	4	4	11	4	5
979	chr11	44838522	44839117	596	0	0	TSPAN18	TSPAN18	NS	0.2169	1	0.00838926	FALSE	FALSE	6	12	13	13	12	12	13	12	12
980	chr11	44881894	44882490	597	0	0	TSPAN18	TSPAN18	NS	0.1083	0	0.00502513	FALSE	FALSE	7	13	13	13	13	12	13	12	12
981	chr11	45627962	45628563	602	602	0	CHST1	CHST1	NS	0.072	0	0.106312	FALSE	FALSE	13	13	13	13	11	13	11	12	13
982	chr11	45780743	45781242	500	0	500	SLC35C1	SLC35C1	NS	-0.1657	3	0.012	FALSE	FALSE	12	11	12	13	13	13	11	13	13
983	chr11	45897120	45897815	696	0	696	PEX16,GYLTL1B	PEX16	NS	-0.0755	2	0.0100575	FALSE	FALSE	6	7	2	6	11	13	12	13	12
984	chr11	45898263	45898954	692	0	692	GYLTL1B	GYLTL1B	NS	-0.0673	3	0.0115607	TRUE	FALSE	6	7	2	12	11	13	12	13	12
985	chr11	46324494	46325173	680	0	680	DGKZ	DGKZ	NS	0.0389	3	0.0191176	FALSE	FALSE	6	7	11	2	4	13	4	4	12
986	chr11	46696405	46696904	500	0	0	F2	NA	NA	NA	3	0.01	TRUE	FALSE	13	13	4	7	7	7	13	7	13
987	chr11	47154673	47155368	696	696	0	ARFGAP2	ARFGAP2	NS	-0.0275	0	0.109195	FALSE	FALSE	1	1	1	1	1	1	1	1	1
988	chr11	47164745	47165443	699	699	0	PACSIN3	PACSIN3	NS	-0.0426	2	0.0500715	TRUE	FALSE	2	2	1	3	2	2	2	1	2
989	chr11	47386412	47387048	637	511	126	SLC39A13	SLC39A13	Pos	0.2756	0	0.130298	FALSE	FALSE	1	1	2	2	1	1	1	1	1
990	chr11	47530763	47531486	724	713	11	CELF1	NA	NA	NA	0	0.114641	FALSE	FALSE	1	1	1	1	1	1	1	1	1
991	chr11	48194978	48195792	815	0	0	OR4B1	OR4B1	NS	-0.0203	0	0.0122699	FALSE	FALSE	13	13	13	13	13	13	13	13	13
992	chr11	48223015	48223514	500	0	0	OR4X2	NA	NA	NA	0	0.002	FALSE	FALSE	13	13	13	13	13	13	13	13	13
993	chr11	48301816	48302652	837	0	0	OR4C3	OR4C3	NS	-0.1702	0	0.00477897	FALSE	FALSE	13	13	13	13	13	13	13	13	13
994	chr11	49930788	49931287	500	0	0	OR4C13	NA	NA	NA	0	0.006	FALSE	FALSE	13	13	13	13	13	13	13	13	13
995	chr11	51371909	51372706	798	0	0	OR4C46	OR4C46	NS	0.2283	0	0.0037594	FALSE	FALSE	13	13	13	13	13	13	13	13	13
996	chr11	54892185	54892684	500	0	0	OR4A15	OR4A15	NS	0.036	1	0.012	FALSE	FALSE	13	13	13	13	13	13	13	13	13
997	chr11	55162572	55163166	595	0	0	OR4P4	OR4P4	NS	-0.0799	0	0.00504202	FALSE	FALSE	13	13	13	13	13	13	13	13	13
998	chr11	55175010	55175799	790	0	0	OR4S2	NA	NA	NA	0	0.0101266	FALSE	FALSE	13	13	13	13	13	13	13	13	13
999	chr11	55186859	55188078	1220	0	0	OR4C6	NA	NA	NA	0	0.0057377	FALSE	FALSE	13	13	13	13	13	13	13	13	13
1000	chr11	55189261	55190074	814	0	0	OR4C6	NA	NA	NA	1	0.0135135	FALSE	FALSE	13	13	13	13	13	13	13	13	13
1001	chr11	55437905	55438619	715	0	0	OR5W2	NA	NA	NA	1	0.00559441	FALSE	FALSE	13	13	13	13	13	13	13	13	13
1002	chr11	55517847	55518545	699	0	0	OR5F1	OR5F1	NS	-0.077	1	0.0171674	FALSE	FALSE	13	13	13	13	13	13	13	13	13
1003	chr11	55552912	55553513	602	0	0	OR5AS1	OR5AS1	NS	0.0106	1	0.00664452	FALSE	FALSE	13	13	13	13	13	13	13	13	13
1004	chr11	55554317	55555305	989	0	0	OR5AS1	OR5AS1	NS	-0.0794	1	0.00505561	FALSE	FALSE	13	13	13	13	13	13	13	13	13
1005	chr11	55814397	55814986	590	0	0	OR8H1	OR8H1	NS	-0.1831	1	0.0186441	FALSE	FALSE	13	13	13	13	13	13	13	13	13
1006	chr11	55870164	55870878	715	0	0	OR8K1	NA	NA	NA	1	0.00699301	FALSE	FALSE	13	13	13	13	13	13	13	13	13
1007	chr11	55986829	55987546	718	0	0	OR5M9,OR8U8	NA	NA	NA	1	0.0153203	FALSE	FALSE	13	13	13	13	13	13	13	13	13
1008	chr11	55993934	55994638	705	0	0	OR5M3,OR8U8	OR5M3	NS	-0.0576	1	0.0141844	FALSE	FALSE	13	13	13	13	13	13	13	13	13
1009	chr11	56014596	56015487	892	0	0	OR5M8,OR8U8	NA	NA	NA	1	0.0156951	FALSE	FALSE	13	13	13	13	13	13	13	13	13
1010	chr11	56066499	56067784	1286	0	0	OR5M11,OR8U8	NA	NA	NA	1	0.0132193	FALSE	FALSE	13	13	13	13	13	13	13	13	13
1011	chr11	56101050	56102315	1266	0	0	OR5M10,OR8U8	OR5M10	NS	0.1822	1	0.0126382	FALSE	FALSE	13	13	13	13	13	13	13	13	13
1012	chr11	56136826	56138040	1215	0	0	OR5M1,OR8U8	NA	NA	NA	1	0.0106996	FALSE	FALSE	13	13	13	13	13	13	13	13	13
1013	chr11	56139033	56139934	902	0	0	OR5M1,OR8U8	NA	NA	NA	0	0.00886918	FALSE	FALSE	13	13	13	13	13	13	13	13	13
1014	chr11	56165758	56166776	1019	0	0	OR5AP2,OR8U8	NA	NA	NA	1	0.00785083	FALSE	FALSE	13	13	13	13	13	13	13	13	13
1015	chr11	56187821	56188600	780	0	0	OR5AR1,OR8U8	OR5AR1	NS	0.0524	1	0.0102564	FALSE	FALSE	11	13	13	13	13	13	13	13	13
1016	chr11	56224598	56225281	684	0	0	OR9G1,OR9G9,OR8U8	NA	NA	NA	1	0.0146199	FALSE	FALSE	11	13	13	13	5	13	13	5	13
1017	chr11	56703442	56703941	500	0	500	LRRC55	NA	NA	NA	1	0.016	TRUE	FALSE	3	13	13	12	12	13	13	12	13
1018	chr11	56950294	56951176	883	261	622	SLC43A3	SLC43A3	NS	-0.1021	3	0.0509626	FALSE	FALSE	2	4	13	1	4	4	4	4	4
1019	chr11	56952277	56952776	500	0	500	SLC43A3	SLC43A3	NS	0.1108	1	0.01	TRUE	FALSE	12	5	13	11	5	7	12	7	5
1020	chr11	57119055	57120068	1014	0	0	SERPING1	SERPING1	NS	0.0512	0	0.00493097	FALSE	FALSE	7	12	13	13	13	13	12	13	12
1021	chr11	57546712	57547294	583	0	0	OR9Q1	NA	NA	NA	0	0.00343053	FALSE	FALSE	13	13	13	13	13	13	13	13	13
1022	chr11	57642974	57643762	789	0	0	OR9I1,OR9Q1	OR9I1	NS	0.1011	0	0.00887199	FALSE	FALSE	13	13	12	13	13	13	13	13	13
1023	chr11	57727419	57728318	900	0	0	OR1S2	OR1S2	NS	-0.2259	1	0.01	FALSE	FALSE	13	13	13	13	13	13	13	13	13
1024	chr11	57738339	57739650	1312	0	0	OR1S1	NA	NA	NA	1	0.00914634	FALSE	FALSE	13	13	13	13	13	13	13	13	13
1025	chr11	57884740	57885415	676	0	0	OR5B17	NA	NA	NA	0	0	FALSE	FALSE	13	13	13	13	13	13	12	13	13
1026	chr11	58099134	58099830	697	0	0	LPXN	LPXN	Neg	-0.6347	0	0.0071736	TRUE	FALSE	13	7	13	1	4	4	5	4	4
1027	chr11	58487441	58488446	1006	225	781	LOC283194	NA	NA	NA	3	0.0347913	FALSE	FALSE	2	13	13	13	13	2	12	2	3
1028	chr11	58626052	58626962	911	272	639	NA	NA	NA	NA	3	0.0362239	FALSE	FALSE	2	2	11	1	11	2	6	6	2
1029	chr11	58737864	58738563	700	0	0	MPEG1	MPEG1	NS	0.0969	0	0.00142857	FALSE	FALSE	13	13	13	7	12	12	13	13	13
1030	chr11	58738667	58739289	623	0	0	MPEG1	MPEG1	NS	0.0321	0	0.00321027	FALSE	FALSE	13	13	13	7	12	12	13	13	11
1031	chr11	58966702	58968093	1392	0	0	OR5A1	NA	NA	NA	1	0.0122126	FALSE	FALSE	13	13	13	13	13	13	13	13	13
1032	chr11	58980534	58981839	1306	0	0	OR4D6	OR4D6	NS	-0.0242	1	0.0130168	FALSE	FALSE	13	12	13	13	13	13	13	13	13
1033	chr11	59369484	59369983	500	0	0	GIF	GIF	NS	0.0206	0	0.008	TRUE	FALSE	13	5	13	13	13	13	13	13	13
1034	chr11	59580092	59580591	500	0	0	MS4A3	NA	NA	NA	1	0.006	FALSE	FALSE	7	4	13	13	13	13	13	13	13
1035	chr11	59611652	59612429	778	0	0	MS4A2	MS4A2	NS	0.1052	0	0.00257069	FALSE	FALSE	13	7	13	13	13	13	12	13	13
1036	chr11	60137238	60137737	500	0	0	NA	NA	NA	NA	0	0.004	FALSE	FALSE	13	13	13	13	13	13	13	13	13
1037	chr11	60138895	60139605	711	0	0	LINC00301	NA	NA	NA	0	0.0182841	FALSE	FALSE	13	13	13	13	13	13	13	13	13
1038	chr11	60222728	60223538	811	0	0	MS4A8B	MS4A8B	NS	0.0193	0	0.00616523	FALSE	FALSE	13	13	13	13	13	13	13	13	13
1039	chr11	60380047	60380754	708	0	0	PTGDR2	NA	NA	NA	3	0.0211864	FALSE	FALSE	13	6	1	11	13	11	11	11	7
1040	chr11	60476782	60477462	681	0	681	SLC15A3	SLC15A3	NS	-0.1592	0	0.00734214	FALSE	FALSE	6	12	13	4	13	13	13	13	11
1041	chr11	61714445	61715026	582	0	0	SCGB1D1	SCGB1D1	NS	-0.0428	1	0.0171821	FALSE	FALSE	13	12	12	12	12	13	12	12	12
1042	chr11	61732665	61733451	787	0	0	SCGB2A1	SCGB2A1	NS	-0.042	0	0.0152478	FALSE	FALSE	13	8	13	13	13	13	12	13	13
1043	chr11	61765336	61765929	594	0	0	SCGB1D2	NA	NA	NA	0	0.003367	FALSE	FALSE	13	11	13	13	13	13	13	13	13
1044	chr11	61824996	61825495	500	0	0	SCGB1D4	NA	NA	NA	1	0.008	FALSE	FALSE	13	13	13	12	12	13	12	12	12
1045	chr11	61942211	61943110	900	0	0	SCGB1A1	SCGB1A1	NS	0.0736	0	0.00777778	TRUE	FALSE	13	5	13	13	13	13	12	13	13
1046	chr11	61968793	61969292	500	0	500	AHNAK	AHNAK	NS	0.1615	0	0.02	FALSE	FALSE	7	7	6	2	2	4	3	2	4
1047	chr11	62232524	62234844	2321	712	1609	BSCL2,HNRNPUL2-BSCL2,GNG3	BSCL2	Neg	-0.4502	3	0.0310211	FALSE	FALSE	1	9	10	4	4	4	4	4	4
1048	chr11	62330010	62330913	904	0	904	NXF1,STX5	NXF1	NS	0.1818	3	0.0188053	FALSE	FALSE	2	4	11	4	4	5	6	4	5
1049	chr11	62377353	62378472	1120	0	538	SNORD22,SNORD31,SNORD30,SNORD29,SNORD28,SLC3A2,SNHG1	SNORD31	NS	-0.1815	3	0.00803571	FALSE	FALSE	4	4	4	4	4	2	4	4	4
1050	chr11	62893953	62894522	570	0	0	SLC22A9	NA	NA	NA	1	0.0122807	FALSE	FALSE	13	13	1	13	13	13	13	13	13
1051	chr11	63014431	63015332	902	379	523	HRASLS5	NA	NA	NA	3	0.0776053	FALSE	FALSE	2	11	12	12	3	4	3	3	3
1052	chr11	63029031	63029530	500	0	0	LGALS12	LGALS12	NS	0.0084	0	0.008	FALSE	FALSE	11	6	12	11	13	13	13	13	13
1053	chr11	63088696	63089371	676	0	0	HRASLS2	HRASLS2	NS	-0.0979	0	0.00739645	FALSE	FALSE	11	7	11	5	5	11	13	4	11
1054	chr11	64367906	64368405	500	116	384	CDC42BPG	CDC42BPG	NS	0.0024	0	0.052	FALSE	FALSE	2	4	2	2	4	8	6	4	8
1055	chr11	64447731	64448230	500	0	500	PPP2R5B	PPP2R5B	NS	-0.0049	0	0.012	TRUE	FALSE	4	4	1	1	4	4	4	4	4
1056	chr11	64460595	64461094	500	0	0	GPHA2	GPHA2	NS	0.0748	0	0.008	FALSE	FALSE	11	11	12	13	13	13	11	11	12
1057	chr11	64522225	64522724	500	0	0	BATF2	BATF2	NS	0.2141	0	0.002	FALSE	FALSE	11	4	1	11	11	13	13	13	13
1058	chr11	64584206	64584921	716	0	0	NAALADL1	NAALADL1	NS	-0.1722	0	0.00977654	FALSE	FALSE	13	2	6	7	13	7	13	13	12
1059	chr11	64877942	64878540	599	27	572	TIGD3	TIGD3	NS	-0.0579	0	0.0500835	FALSE	FALSE	2	1	1	2	2	2	2	2	1
1060	chr11	65063089	65063710	622	622	0	LTBP3	LTBP3	NS	-0.1378	0	0.11254	FALSE	FALSE	3	11	11	6	11	11	11	11	10
1061	chr11	65356643	65357142	500	0	500	SNX32	SNX32	NS	0.1764	3	0.002	FALSE	FALSE	3	12	12	3	12	12	12	12	12
1062	chr11	65592352	65593259	908	0	908	PACS1,SF3B2	SF3B2	Pos	0.2681	0	0.0209251	TRUE	FALSE	9	9	9	4	9	5	5	9	5
1063	chr11	65593335	65594048	714	219	495	PACS1	PACS1	NS	-0.113	0	0.0490196	FALSE	FALSE	4	4	4	4	2	4	4	4	4
1064	chr11	65871545	65872234	690	557	133	B3GNT1	NA	NA	NA	0	0.134783	TRUE	FALSE	1	1	1	1	2	1	1	2	1
1065	chr11	65943004	65943809	806	0	806	NPAS4	NA	NA	NA	0	0.0124069	FALSE	TRUE	3	11	11	12	11	12	12	12	12
1066	chr11	66244713	66245518	806	0	0	SPTBN2	SPTBN2	NS	-0.1265	3	0.0223325	FALSE	FALSE	9	11	11	13	7	13	13	11	12
1067	chr11	66247516	66248134	619	0	0	NA	NA	NA	NA	3	0.00969305	TRUE	FALSE	11	7	13	13	13	13	13	11	12
1068	chr11	66252393	66253196	804	571	233	NA	NA	NA	NA	0	0.0895522	TRUE	FALSE	2	1	2	3	2	3	3	2	12
1069	chr11	66641153	66642061	909	211	698	KDM2A	NA	NA	NA	3	0.049505	TRUE	FALSE	2	11	2	1	13	2	6	1	13
1070	chr11	67128655	67129154	500	0	429	NDUFV1	NDUFV1	NS	-0.0819	0	0.004	FALSE	FALSE	7	4	12	11	13	13	12	13	12
1071	chr11	68606231	68607394	1164	655	509	TPCN2	TPCN2	NS	-0.0094	0	0.0627148	FALSE	FALSE	10	11	11	10	10	10	11	10	10
1072	chr11	69160107	69160910	804	594	210	NA	NA	NA	NA	0	0.079602	TRUE	FALSE	3	13	13	12	6	4	1	13	4
1073	chr11	69161316	69161991	676	676	0	NA	NA	NA	NA	0	0.0813609	FALSE	FALSE	3	13	13	3	7	5	4	3	5
1074	chr11	69165167	69165666	500	500	0	CCND1	CCND1	NS	-0.2238	0	0.068	FALSE	FALSE	1	1	1	3	1	1	1	1	1
1075	chr11	69226804	69227512	709	492	217	FGF19	FGF19	NS	-0.0527	0	0.0719323	FALSE	FALSE	2	11	11	12	12	12	12	12	12
1076	chr11	69229405	69230119	715	0	715	FGF19	FGF19	Pos	0.2986	0	0.034965	TRUE	FALSE	3	12	2	12	11	3	12	12	12
1077	chr11	70935697	70936572	876	0	0	KRTAP5-9	KRTAP5-9	NS	0.1142	1	0.0194064	FALSE	FALSE	13	12	6	11	13	13	13	13	13
1078	chr11	70951988	70952680	693	0	0	KRTAP5-10	NA	NA	NA	0	0.017316	FALSE	FALSE	8	12	8	8	8	6	12	8	12
1079	chr11	71501860	71502762	903	0	903	C11orf51	C11orf51	Neg	-0.266	3	0.00664452	FALSE	FALSE	12	4	13	13	5	4	4	4	5
1080	chr11	71503439	71504134	696	0	185	C11orf51	C11orf51	NS	0.0501	0	0.00431034	FALSE	FALSE	12	7	13	13	5	13	13	4	7
1081	chr11	71577381	71578166	786	0	0	FOLR1	FOLR1	NS	0.0972	0	0.00508906	FALSE	FALSE	13	13	13	13	13	11	13	13	13
1082	chr11	71633133	71633834	702	175	527	PHOX2A	NA	NA	NA	3	0.0498575	TRUE	TRUE	3	12	12	12	12	3	12	12	12
1083	chr11	71634033	71634748	716	0	716	PHOX2A	NA	NA	NA	2	0.023743	FALSE	TRUE	3	12	12	12	12	12	12	12	12
1084	chr11	72112113	72112908	796	0	0	ARAP1	NA	NA	NA	3	0.0150754	FALSE	FALSE	11	10	9	9	7	7	11	4	10
1085	chr11	73788054	73789148	1095	0	1095	PGM2L1	PGM2L1	NS	0.1493	0	0.00821918	TRUE	FALSE	13	13	13	13	13	13	13	13	13
1086	chr11	73855432	73856137	706	315	391	KCNE3	NA	NA	NA	3	0.0538244	FALSE	FALSE	3	2	13	12	12	3	3	3	3
1087	chr11	74135257	74135968	712	0	463	RNF169	RNF169	NS	0.099	0	0.00702247	TRUE	FALSE	11	7	7	13	11	11	11	11	11
1088	chr11	74478673	74479671	999	0	0	OR2AT4	NA	NA	NA	3	0.003003	FALSE	FALSE	13	10	13	13	13	13	12	12	12
1089	chr11	74548853	74549352	500	0	0	SLCO2B1	SLCO2B1	NS	0.1195	0	0.008	FALSE	FALSE	13	11	4	13	13	13	7	12	12
1090	chr11	74791061	74792559	1499	0	0	SNORD15B,RPS3	RPS3	NS	-0.1548	0	0.00800534	FALSE	FALSE	9	4	4	2	9	9	4	9	2
1091	chr11	74818960	74819459	500	500	0	KLHL35	KLHL35	NS	-0.0905	0	0.146	FALSE	TRUE	3	13	3	3	3	3	3	3	3
1092	chr11	74916136	74916928	793	0	793	GDPD5	GDPD5	NS	0.1618	3	0.00882724	FALSE	FALSE	13	7	11	11	13	13	13	12	12
1093	chr11	75106666	75107441	776	0	0	MOGAT2	MOGAT2	Neg	-0.3116	3	0.0128866	FALSE	FALSE	12	12	6	7	13	12	12	12	12
1094	chr11	75599738	75600543	806	208	598	NA	NA	NA	NA	3	0.028536	FALSE	FALSE	3	13	12	12	12	12	12	12	12
1095	chr11	77528415	77529219	805	79	726	ALG8	ALG8	NS	-0.1498	0	0.0360248	FALSE	FALSE	2	1	1	1	1	1	1	1	1
1096	chr11	77579140	77579839	700	0	499	KCTD21,USP35	KCTD21	Neg	-0.3385	3	0.0128571	FALSE	FALSE	11	7	2	2	7	2	6	11	2
1097	chr11	77729866	77730752	887	0	0	GAB2	GAB2	NS	-0.0962	0	0.00563698	FALSE	FALSE	13	7	11	13	13	11	11	13	13
1098	chr11	83073196	83073695	500	0	0	DLG2	DLG2	Pos	0.3307	1	0.004	FALSE	FALSE	13	13	13	13	13	13	13	13	13
1099	chr11	85107449	85108244	796	0	0	SYTL2	SYTL2	NS	0.2273	0	0.0113065	FALSE	FALSE	5	13	13	12	5	1	13	6	5
1100	chr11	85108634	85109451	818	0	0	SYTL2	SYTL2	NS	0.2454	0	0.00733496	TRUE	FALSE	13	13	13	12	11	4	11	11	5
1101	chr11	85146166	85146977	812	0	0	SYTL2	SYTL2	NS	-0.109	3	0.00985222	TRUE	FALSE	13	13	13	13	13	11	12	13	10
1102	chr11	85244124	85244623	500	0	500	CCDC83	NA	NA	NA	3	0.02	FALSE	FALSE	2	6	6	13	13	13	7	13	13
1103	chr11	87548428	87549017	590	0	590	RAB38	RAB38	Neg	-0.2849	3	0.0254237	FALSE	FALSE	2	13	13	6	4	6	2	4	2
1104	chr11	87711254	87711753	500	0	500	CTSC	CTSC	NS	-0.2276	0	0.016	FALSE	FALSE	2	1	1	1	4	6	2	1	2
1105	chr11	88548037	88549121	1085	0	0	TYR	NA	NA	NA	0	0.00552995	TRUE	FALSE	13	13	13	13	13	13	13	13	13
1106	chr11	91598279	91598968	690	690	0	NA	NA	NA	NA	0	0.0652174	FALSE	FALSE	3	13	13	12	3	3	12	3	2
1107	chr11	92339999	92340886	888	0	450	MTNR1B	MTNR1B	NS	0.2012	0	0.00337838	FALSE	FALSE	12	13	13	13	13	12	13	12	12
1108	chr11	92916438	92917345	908	15	893	C11orf75	C11orf75	Pos	0.2918	3	0.0319383	FALSE	FALSE	2	4	2	1	2	2	6	2	2
1109	chr11	93774607	93775106	500	0	500	GPR83	GPR83	NS	0.1737	3	0.02	FALSE	FALSE	12	12	6	12	12	12	3	3	12
1110	chr11	93884810	93885415	606	222	384	LOC643037	LOC643037	NS	0.1027	3	0.0610561	FALSE	FALSE	3	3	2	3	2	2	3	2	2
1111	chr11	94522745	94523322	578	259	319	NA	NA	NA	NA	3	0.050173	FALSE	FALSE	3	7	2	13	4	5	4	4	6
1112	chr11	94604480	94605259	780	232	548	SESN3	SESN3	NS	-0.1174	0	0.0410256	TRUE	FALSE	1	1	2	3	4	2	2	4	2
1113	chr11	95164178	95164870	693	0	693	FAM76B,CEP57	CEP57	NS	0.1739	0	0.021645	FALSE	FALSE	2	1	1	1	1	6	4	4	1
1114	chr11	95298005	95298609	605	0	605	MTMR2	MTMR2	NS	0.0973	0	0.0115702	FALSE	FALSE	13	1	13	13	4	13	5	4	13
1115	chr11	100505035	100505842	808	492	316	PGR	NA	NA	NA	2	0.049505	FALSE	TRUE	3	2	13	12	12	3	12	12	3
1116	chr11	100958355	100959164	810	598	212	TRPC6	TRPC6	NS	-0.0844	2	0.0530864	FALSE	FALSE	3	13	13	13	3	12	12	3	1
1117	chr11	102001651	102002150	500	0	0	MMP20	MMP20	NS	0.1007	0	0.008	FALSE	FALSE	13	13	13	12	13	11	13	13	13
1118	chr11	102082092	102082995	904	0	0	MMP27	MMP27	NS	-0.0081	0	0.00110619	FALSE	FALSE	13	13	13	13	13	12	13	13	13
1119	chr11	102174741	102175544	804	0	0	MMP1,LOC100288077	MMP1	NS	-0.1393	0	0.00746269	FALSE	FALSE	13	13	13	13	11	13	5	11	11
1120	chr11	103409858	103410677	820	0	63	DDI1,PDGFD	DDI1	NS	0.1557	0	0.0097561	FALSE	FALSE	13	13	13	13	11	13	13	13	13
1121	chr11	103411056	103411555	500	0	500	DDI1,PDGFD	PDGFD	NS	0.1542	0	0	FALSE	FALSE	13	13	13	13	11	13	13	13	13
1122	chr11	103540602	103541501	900	0	900	PDGFD	PDGFD	NS	0.0691	3	0.0166667	FALSE	FALSE	6	13	13	13	13	12	13	13	13
1123	chr11	104274885	104275574	690	0	0	CASP12	NA	NA	NA	0	0.00289855	FALSE	FALSE	13	13	13	7	13	13	5	13	11
1124	chr11	104514685	104515508	824	0	0	CARD18	NA	NA	NA	0	0.00606796	FALSE	FALSE	13	13	13	13	7	13	11	7	13
1125	chr11	104983946	104984548	603	0	213	GRIA4	GRIA4	NS	-0.0377	0	0.00165837	TRUE	FALSE	13	13	13	13	13	13	13	13	13
1126	chr11	104986693	104987368	676	0	676	GRIA4	GRIA4	NS	0.0234	2	0.0295858	FALSE	FALSE	3	13	13	12	12	3	3	3	2
1127	chr11	107304050	107304549	500	382	118	RAB39A	NA	NA	NA	2	0.096	TRUE	FALSE	6	6	6	6	3	2	3	3	6
1128	chr11	107599802	107600990	1189	0	1189	NPAT,ATM	NPAT	NS	0.1248	0	0.00841043	FALSE	FALSE	2	4	1	1	1	4	4	4	4
1129	chr11	107731008	107732062	1055	0	0	ATM	ATM	NS	-0.0704	0	0.0028436	FALSE	FALSE	10	10	10	10	11	10	10	10	10
1130	chr11	107876247	107876938	692	0	371	KDELC2	KDELC2	NS	0.1685	3	0.00722543	TRUE	FALSE	13	4	6	13	13	11	13	6	13
1131	chr11	107927310	107928523	1214	0	0	EXPH5	EXPH5	NS	0.0004	3	0.0123558	TRUE	FALSE	13	4	13	13	13	6	13	4	1
1132	chr11	109467679	109468178	500	0	500	ZC3H12C	NA	NA	NA	3	0.018	FALSE	FALSE	3	11	2	7	5	5	5	4	6
1133	chr11	110088924	110089932	1009	170	839	ARHGAP20	ARHGAP20	NS	-0.0235	2	0.0336967	TRUE	TRUE	3	13	13	12	12	12	2	12	2
1134	chr11	110631683	110632798	1116	0	0	C11orf53	C11orf53	NS	0.0224	0	0.00985663	FALSE	FALSE	13	13	13	12	13	13	13	12	12
1135	chr11	110676040	110677841	1802	0	1599	C11orf92,C11orf93	NA	NA	NA	3	0.0127636	FALSE	FALSE	12	12	6	12	12	12	12	12	12
1136	chr11	110890040	110890539	500	0	500	BTG4,C11orf88	NA	NA	NA	2	0.014	FALSE	FALSE	3	12	12	3	7	12	12	6	11
1137	chr11	111449405	111449904	500	0	500	PIH1D2,C11orf57	PIH1D2	NS	-0.142	0	0.014	FALSE	FALSE	2	1	1	2	4	2	1	4	1
1138	chr11	111451706	111452205	500	0	500	PIH1D2,C11orf57	PIH1D2	NS	0.2124	3	0.004	FALSE	FALSE	11	9	10	9	10	10	10	10	10
1139	chr11	111636361	111636860	500	0	0	C11orf34	NA	NA	NA	0	0.004	FALSE	FALSE	13	13	13	13	13	11	13	13	13
1140	chr11	113082672	113083390	719	0	0	TMPRSS5	NA	NA	NA	0	0.00278164	FALSE	FALSE	13	13	13	13	13	11	13	13	13
1141	chr11	113813505	113814129	625	0	625	REXO2	REXO2	NS	-0.1493	0	0.0064	FALSE	FALSE	7	11	13	13	13	11	11	11	11
1142	chr11	114053795	114054674	880	0	0	FAM55B	NA	NA	NA	3	0.00909091	FALSE	FALSE	13	13	13	13	7	6	13	13	13
1143	chr11	114880559	114881178	620	533	87	CADM1	CADM1	Neg	-0.2949	2	0.0564516	FALSE	FALSE	1	8	1	3	1	3	3	1	2
1144	chr11	116199494	116200210	717	0	77	APOA4	NA	NA	NA	0	0.013947	FALSE	FALSE	13	13	5	13	13	13	13	13	13
1145	chr11	116475423	116476228	806	0	806	SIK3	NA	NA	NA	0	0.00868486	TRUE	FALSE	13	7	6	13	5	13	13	13	5
1146	chr11	116573001	116573708	708	0	0	TAGLN,SIDT2,LOC100652768	SIDT2	NS	0.2063	3	0.0155367	FALSE	FALSE	8	11	11	11	11	8	11	11	8
1147	chr11	116609268	116609952	685	0	685	PCSK7,RNF214	RNF214	Neg	-0.312	3	0.0160584	FALSE	FALSE	6	4	1	2	2	2	2	4	2
1148	chr11	117200035	117200534	500	0	0	FXYD2,FXYD6-FXYD2	FXYD2	NS	-0.0826	3	0.018	FALSE	FALSE	6	12	1	7	7	11	4	7	7
1149	chr11	117304617	117305513	897	0	0	TMPRSS13	TMPRSS13	NS	0.1293	3	0.0178372	FALSE	FALSE	6	12	13	7	7	13	12	2	12
1150	chr11	117306102	117306601	500	0	0	TMPRSS13	TMPRSS13	NS	0.0756	0	0.014	FALSE	FALSE	11	12	13	6	13	13	13	13	12
1151	chr11	117451464	117452145	682	0	0	TMPRSS4,LOC100526771	TMPRSS4	Neg	-0.5916	3	0.0117302	FALSE	FALSE	11	11	13	12	5	13	13	7	13
1152	chr11	117453190	117453792	603	0	0	TMPRSS4,LOC100526771	TMPRSS4	Neg	-0.472	3	0.0149254	FALSE	FALSE	13	11	12	12	7	13	13	6	13
1153	chr11	117589953	117590757	805	0	0	AMICA1	AMICA1	NS	-0.1809	0	0.00869565	FALSE	FALSE	7	7	5	4	12	12	12	12	12
1154	chr11	117679991	117680893	903	0	0	CD3E	CD3E	NS	0.0212	0	0.00775194	FALSE	FALSE	13	13	13	7	13	13	12	13	12
1155	chr11	117720405	117721132	728	0	0	CD3D,CD3G	CD3G	NS	0.239	0	0.00274725	FALSE	FALSE	13	11	13	13	13	13	12	12	12
1156	chr11	117980088	117980761	674	0	0	PHLDB1	PHLDB1	NS	-0.0107	0	0.00296736	FALSE	FALSE	12	5	7	11	11	5	11	11	4
1157	chr11	118168090	118169196	1107	147	960	DDX6	DDX6	NS	-0.1825	3	0.0271003	FALSE	FALSE	2	4	1	1	2	2	1	1	2
1158	chr11	118260073	118260572	500	0	0	CXCR5	CXCR5	NS	-0.0255	0	0.008	FALSE	FALSE	11	7	12	3	13	13	12	12	13
1159	chr11	118710575	118711280	706	204	502	RNF26	RNF26	NS	0.0219	0	0.0481586	FALSE	FALSE	1	1	1	1	1	4	4	1	1
1160	chr11	119106700	119107199	500	0	500	NA	NA	NA	NA	3	0.008	FALSE	FALSE	12	12	12	13	11	13	11	13	12
1161	chr11	119514389	119514966	578	0	578	TRIM29	TRIM29	NS	-0.0474	0	0.00692042	FALSE	FALSE	13	12	13	13	4	13	13	4	12
1162	chr11	119585523	119586022	500	0	500	OAF	OAF	NS	0.0042	0	0.018	FALSE	TRUE	12	11	7	6	7	7	7	7	2
1163	chr11	119699229	119700227	999	0	999	TMEM136	TMEM136	NS	-0.1113	0	0.00500501	FALSE	FALSE	11	12	12	13	13	13	13	11	13
1164	chr11	120398876	120399503	628	0	628	TBCEL	TBCEL	NS	0.0118	0	0.00796178	FALSE	FALSE	13	12	13	13	13	13	13	13	13
1165	chr11	120478246	120478846	601	0	0	TECTA	TECTA	NS	0.1682	0	0.00998336	TRUE	FALSE	11	13	13	13	13	11	13	12	12
1166	chr11	120826678	120827455	778	0	778	SORL1	SORL1	Neg	-0.4033	3	0.0154242	FALSE	FALSE	12	13	1	4	13	12	12	13	12
1167	chr11	121491808	121492711	904	0	0	BLID,MIR100HG	NA	NA	NA	1	0.0110619	TRUE	FALSE	13	13	13	13	10	9	10	10	9
1168	chr11	121579162	121580671	1510	0	0	MIR100HG	NA	NA	NA	0	0.0145695	FALSE	FALSE	13	13	13	12	11	6	11	13	5
1169	chr11	122900525	122901096	572	0	0	GRAMD1B	NA	NA	NA	0	0.00874126	TRUE	FALSE	7	13	12	11	12	13	13	12	13
1170	chr11	123129625	123131022	1398	0	0	OR6X1	OR6X1	NS	0.0414	1	0.0107296	FALSE	FALSE	13	13	13	13	13	13	12	13	13
1171	chr11	123132318	123132817	500	0	0	OR6X1	OR6X1	NS	-0.1179	0	0.006	FALSE	FALSE	13	12	13	13	13	13	13	13	12
1172	chr11	123181539	123182443	905	0	0	OR6M1	NA	NA	NA	1	0.0132597	FALSE	FALSE	13	13	13	13	13	13	13	13	13
1173	chr11	123261322	123262241	920	0	0	TMEM225	NA	NA	NA	1	0.00543478	FALSE	FALSE	13	13	13	13	13	13	13	13	13
1174	chr11	123282205	123283197	993	0	0	OR8D4	NA	NA	NA	0	0.00704935	FALSE	FALSE	13	13	13	13	13	13	13	13	13
1175	chr11	123315517	123316393	877	0	0	OR4D5	OR4D5	NS	-0.0771	1	0.013683	FALSE	FALSE	13	13	13	13	13	13	13	13	13
1176	chr11	123319131	123319744	614	0	0	OR6T1	NA	NA	NA	1	0.0162866	FALSE	FALSE	13	13	13	13	13	13	13	13	13
1177	chr11	123319825	123320444	620	0	0	OR6T1	NA	NA	NA	1	0.0129032	FALSE	FALSE	13	13	13	13	13	13	13	13	13
1178	chr11	123321224	123322045	822	0	0	OR6T1	NA	NA	NA	0	0.00486618	FALSE	FALSE	13	13	13	13	13	13	13	13	13
1179	chr11	123352797	123353902	1106	0	0	OR10S1	NA	NA	NA	1	0.0162749	FALSE	FALSE	13	13	13	13	5	13	13	5	13
1180	chr11	123685141	123685843	703	0	0	OR8D1	NA	NA	NA	1	0.00995733	FALSE	FALSE	13	13	13	13	13	13	13	13	13
1181	chr11	123686338	123687057	720	0	0	OR8D1	NA	NA	NA	3	0.00694444	FALSE	FALSE	13	13	13	13	13	13	13	13	13
1182	chr11	123800757	123801256	500	0	0	OR8B4	NA	NA	NA	0	0.004	FALSE	FALSE	13	13	13	13	13	13	13	13	13
1183	chr11	123815662	123816675	1014	0	0	OR8B8	NA	NA	NA	1	0.0157791	FALSE	FALSE	13	5	13	12	13	13	13	13	13
1184	chr11	123944953	123945856	904	0	0	OR8A1	NA	NA	NA	0	0.0165929	FALSE	FALSE	13	13	13	13	12	13	13	13	12
1185	chr11	123985320	123986146	827	0	0	PANX3	PANX3	NS	-0.1192	0	0.00362757	FALSE	FALSE	13	13	13	13	13	13	13	13	13
1186	chr11	123995340	123996624	1285	0	751	TBRG1,PANX3	PANX3	NS	0.0882	0	0.00389105	FALSE	FALSE	13	13	12	13	13	12	12	12	12
1187	chr11	124047584	124048462	879	0	879	SPA17,SIAE	SPA17	NS	-0.1494	3	0.0147895	TRUE	FALSE	3	4	1	2	2	2	2	1	1
1188	chr11	124176721	124177638	918	0	918	C11orf61	C11orf61	NS	-0.0248	0	0.00980392	FALSE	FALSE	13	12	6	13	13	7	13	11	6
1189	chr11	124311509	124312194	686	0	0	HEPACAM	HEPACAM	NS	-0.146	0	0.0058309	TRUE	FALSE	13	12	4	12	11	13	12	11	11
1190	chr11	124540734	124541827	1094	903	191	PKNOX2	PKNOX2	NS	-0.0715	3	0.0722121	TRUE	TRUE	3	13	3	12	3	1	3	3	1
1191	chr11	125055434	125055933	500	0	0	ACRV1	ACRV1	NS	0.0183	0	0.002	FALSE	FALSE	11	11	13	11	11	11	11	13	11
1192	chr11	125119537	125120158	622	0	0	PATE1	NA	NA	NA	0	0.0128617	FALSE	FALSE	13	13	13	13	13	13	12	13	13
1193	chr11	125120951	125121450	500	0	0	PATE1	NA	NA	NA	0	0.008	FALSE	FALSE	13	13	13	13	13	13	12	13	13
1194	chr11	125155396	125155895	500	0	0	PATE2	NA	NA	NA	0	0.006	FALSE	FALSE	13	13	13	13	13	13	13	13	13
1195	chr11	125207917	125209118	1202	0	0	PATE4	NA	NA	NA	3	0.00665557	FALSE	FALSE	13	13	13	13	13	13	13	13	13
1196	chr11	125256458	125257362	905	0	0	HYLS1	HYLS1	NS	0.1305	0	0	FALSE	FALSE	13	7	13	13	11	12	13	7	13
1197	chr11	125584771	125585387	617	0	617	FAM118B,RPUSD4	RPUSD4	NS	-0.0892	0	0.00972447	FALSE	FALSE	10	10	10	10	10	10	11	10	11
1198	chr11	125587935	125588721	787	0	787	RPUSD4,FAM118B	FAM118B	Neg	-0.2519	3	0.00762389	FALSE	FALSE	6	11	6	2	13	6	6	2	7
1199	chr11	125642614	125643324	711	0	711	FOXRED1,SRPR	FOXRED1	NS	0.1669	3	0.0154712	FALSE	FALSE	2	4	1	1	1	4	4	4	4
1200	chr11	128400381	128400880	500	0	0	ARHGAP32	NA	NA	NA	0	0	TRUE	FALSE	11	13	13	13	13	13	13	11	13
1201	chr11	129323796	129324602	807	0	0	PRDM10	PRDM10	NS	-0.0046	0	0.00619579	FALSE	FALSE	11	7	11	11	11	11	11	11	11
1202	chr11	129442366	129443079	714	0	714	APLP2	APLP2	NS	-0.0411	3	0.00980392	FALSE	FALSE	12	11	11	12	11	13	13	11	13
1203	chr11	129443460	129444165	706	20	686	APLP2	APLP2	NS	-0.1466	3	0.0339943	TRUE	FALSE	3	5	2	12	4	2	4	1	2
1204	chr11	131283266	131284956	1691	0	1419	NTM	NA	NA	NA	1	0.011236	TRUE	FALSE	11	13	13	12	7	6	12	2	11
1205	chr11	132909602	132910296	695	0	0	OPCML	OPCML	NS	0.0099	1	0.0143885	FALSE	FALSE	11	13	13	13	13	13	13	13	13
1206	chr11	133221320	133222141	822	0	0	SPATA19	NA	NA	NA	1	0.0121655	FALSE	FALSE	13	13	13	13	13	13	13	13	13
1207	chr11	133278259	133278758	500	0	0	LOC283174	LOC283174	NS	0.0991	1	0.016	FALSE	FALSE	11	13	13	11	13	13	13	13	13
1208	chr11	133597907	133598406	500	0	500	VPS26B,NCAPD3	VPS26B	NS	-0.1557	0	0.008	FALSE	FALSE	2	4	2	2	2	2	1	2	2
1209	chr11	133598830	133599507	678	602	76	NCAPD3,VPS26B	NCAPD3	NS	-0.0693	0	0.0958702	FALSE	FALSE	2	1	1	1	2	1	1	1	1
1210	chr11	133601589	133602293	705	0	705	NCAPD3,VPS26B	VPS26B	NS	-0.1578	0	0.0113475	FALSE	FALSE	12	2	6	9	6	6	6	6	6
1211	chr11	133650251	133651346	1096	578	518	GLB1L3	NA	NA	NA	2	0.0492701	FALSE	FALSE	2	12	12	3	1	12	12	1	3
1212	chr11	134110355	134111060	706	706	0	NA	NA	NA	NA	0	0.0750708	FALSE	FALSE	11	13	13	13	13	13	13	13	13
1213	chr11	134336328	134337633	1306	835	471	NA	NA	NA	NA	0	0.0635528	FALSE	FALSE	13	13	13	13	13	13	13	13	13
1214	chr12	195047	196288	1242	0	0	SLC6A12	SLC6A12	NS	0.1345	0	0.00161031	FALSE	FALSE	13	13	13	13	13	12	13	12	12
1215	chr12	264144	265151	1008	0	0	KDM5A	NA	NA	NA	0	0.00297619	FALSE	FALSE	11	10	10	10	10	10	10	10	10
1216	chr12	622495	623315	821	422	399	NINJ2	NINJ2	Neg	-0.3323	0	0.0742996	FALSE	FALSE	2	4	11	4	2	1	4	1	6
1217	chr12	968865	969648	784	0	784	ERC1	ERC1	NS	0.0956	0	0.0153061	FALSE	FALSE	11	1	1	3	4	4	4	4	1
1218	chr12	1575195	1576086	892	0	892	FBXL14	FBXL14	NS	-0.0894	3	0.0112108	FALSE	FALSE	12	7	12	11	7	6	13	13	5
1219	chr12	1595041	1595540	500	0	0	WNT5B	WNT5B	NS	0.0029	0	0.012	FALSE	FALSE	13	7	13	7	7	11	12	3	11
1220	chr12	1595843	1596624	782	0	0	WNT5B	WNT5B	NS	-0.1644	1	0.0191816	FALSE	FALSE	12	7	13	6	6	11	12	3	11
1221	chr12	1887246	1888149	904	615	289	CACNA2D4	CACNA2D4	NS	-0.0399	0	0.0807522	FALSE	FALSE	13	13	2	13	2	13	13	12	12
1222	chr12	2032512	2033239	728	0	728	CACNA1C	CACNA1C	NS	-0.0826	2	0.0961538	FALSE	FALSE	3	13	3	12	3	3	3	3	1
1223	chr12	2815619	2816398	780	0	0	NRIP2,LOC100507424	NRIP2	NS	0.0309	0	0.0115385	FALSE	FALSE	13	7	11	11	13	11	13	11	13
1224	chr12	4250922	4251509	588	588	0	CCND2	CCND2	NS	-0.1871	3	0.0544218	TRUE	FALSE	2	1	3	1	2	3	3	1	3
1225	chr12	4358821	4360220	1400	0	0	FGF23	FGF23	NS	0.0516	1	0.015	FALSE	FALSE	13	13	13	12	12	12	12	12	12
1226	chr12	4427129	4427727	599	0	0	NA	NA	NA	NA	0	0.00500835	TRUE	FALSE	11	13	13	13	13	11	13	12	13
1227	chr12	4541613	4542392	780	353	427	NA	NA	NA	NA	0	0.0576923	FALSE	FALSE	3	4	2	11	11	2	2	3	2
1228	chr12	4888276	4889191	916	346	570	KCNA1	KCNA1	NS	0.0502	2	0.0567686	TRUE	TRUE	3	13	13	3	12	12	12	12	12
1229	chr12	4889592	4890691	1100	1100	0	KCNA1	KCNA1	NS	-0.0121	2	0.0709091	FALSE	TRUE	3	13	13	1	3	3	3	3	3
1230	chr12	5021198	5021793	596	0	521	KCNA5	KCNA5	NS	-0.0052	1	0.00671141	FALSE	FALSE	12	13	13	7	12	12	12	12	12
1231	chr12	5409985	5410982	998	809	189	NTF3	NTF3	NS	-0.0226	3	0.0601202	TRUE	FALSE	3	13	13	12	12	3	3	3	3
1232	chr12	6103263	6103964	702	0	0	VWF	VWF	NS	-0.0912	0	0.00997151	FALSE	FALSE	6	13	13	13	13	13	4	13	12
1233	chr12	6178675	6179572	898	160	738	CD9	CD9	NS	-0.1911	3	0.0434298	FALSE	FALSE	6	6	6	3	4	11	4	1	1
1234	chr12	6474418	6474997	580	0	580	MRPL51,NCAPD2	NCAPD2	NS	-0.0931	0	0.00517241	FALSE	FALSE	2	4	4	1	2	2	4	2	2
1235	chr12	6560609	6561204	596	0	0	SCARNA11,CHD4	CHD4	NS	-0.0833	0	0.00503356	FALSE	FALSE	10	10	10	10	10	10	10	10	10
1236	chr12	6587528	6588399	872	0	872	CHD4	CHD4	NS	0.0259	3	0.00802752	TRUE	FALSE	11	4	7	5	5	11	11	5	11
1237	chr12	6829599	6830286	688	0	688	CDCA3,USP5	CDCA3	NS	-0.139	0	0.0159884	FALSE	FALSE	2	1	1	4	2	2	2	2	2
1238	chr12	6947920	6948719	800	0	800	SCARNA12,EMG1,PHB2	PHB2	Neg	-0.3507	3	0.02	FALSE	FALSE	9	4	4	2	5	2	2	4	9
1239	chr12	7035600	7036193	594	0	0	NA	NA	NA	NA	0	0.00673401	FALSE	FALSE	13	6	7	12	13	13	12	13	13
1240	chr12	7153994	7154713	720	0	0	C1RL,MATL2963	C1RL	NS	-0.1237	3	0.0111111	FALSE	FALSE	11	7	13	2	6	13	13	10	8
1241	chr12	7738917	7739901	985	0	0	GDF3	NA	NA	NA	0	0.0142132	FALSE	FALSE	5	13	13	13	13	13	4	13	13
1242	chr12	7917516	7918105	590	0	590	SLC2A14	SLC2A14	NS	-0.0459	1	0.0118644	FALSE	FALSE	11	13	11	13	12	11	12	12	13
1243	chr12	7979338	7980026	689	0	0	SLC2A3	SLC2A3	NS	-0.2092	1	0.0130624	FALSE	FALSE	1	1	1	1	4	1	4	1	1
1244	chr12	8165245	8166128	884	0	0	CLEC4A	CLEC4A	NS	-0.2124	0	0.00339367	FALSE	FALSE	13	13	13	11	13	13	13	13	13
1245	chr12	8167664	8168353	690	0	0	CLEC4A	CLEC4A	NS	-0.1565	0	0.00724638	FALSE	FALSE	13	13	13	4	13	13	13	13	13
1246	chr12	9159814	9160592	779	0	0	A2M	A2M	NS	-0.1318	0	0.00898588	TRUE	FALSE	13	13	4	2	6	6	12	13	2
1247	chr12	9326275	9326983	709	0	709	LOC642846	NA	NA	NA	0	0.00141044	FALSE	FALSE	13	7	13	13	13	13	13	13	13
1248	chr12	10435734	10436325	592	0	0	KLRK1,KLRC4-KLRK1	KLRK1	NS	0.1432	3	0.00675676	FALSE	FALSE	13	13	13	6	5	6	7	7	13
1249	chr12	10893820	10894712	893	0	0	PRR4,PRH1-PRR4	PRR4	NS	0.1053	0	0.00223964	FALSE	FALSE	13	13	11	13	5	11	13	13	13
1250	chr12	10970954	10971543	590	0	0	PRH2,PRH1-PRR4	PRH2	NS	-0.0653	3	0.00508475	FALSE	FALSE	13	13	11	13	13	11	13	13	13
1251	chr12	11693064	11693963	900	366	534	ETV6	ETV6	NS	-0.1826	0	0.0911111	TRUE	FALSE	1	1	1	1	1	1	1	1	1
1252	chr12	12120934	12121643	710	0	0	BCL2L14	BCL2L14	NS	0.0132	0	0.0126761	FALSE	FALSE	11	13	13	13	13	13	12	13	12
1253	chr12	12402084	12403680	1597	0	1597	LOH12CR2,LOH12CR1	LOH12CR1	NS	-0.0353	0	0.0112711	FALSE	FALSE	11	1	6	1	4	1	13	4	11
1254	chr12	12828692	12829591	900	0	612	APOLD1	APOLD1	NS	0.0573	3	0.0122222	TRUE	FALSE	3	7	11	13	13	11	5	13	5
1255	chr12	13042502	13043601	1100	0	1100	HTR7P1,HEBP1	HEBP1	Neg	-0.47	3	0.00909091	FALSE	FALSE	6	11	2	12	2	2	2	2	2
1256	chr12	13139270	13139942	673	0	0	GSG1	GSG1	NS	0.1684	0	0.013373	FALSE	FALSE	13	12	12	7	7	5	11	7	7
1257	chr12	13421237	13422127	891	0	0	C12orf36	C12orf36	NS	0.0471	3	0.00897868	FALSE	FALSE	11	13	13	13	13	13	13	13	13
1258	chr12	13607413	13608110	698	698	0	GRIN2B	GRIN2B	NS	-0.1664	1	0.0659026	FALSE	FALSE	13	12	13	13	13	13	13	13	13
1259	chr12	14024182	14025002	821	0	821	GRIN2B	GRIN2B	NS	-0.154	2	0.0389769	FALSE	FALSE	3	13	13	12	12	12	12	12	12
1260	chr12	14817120	14818944	1825	387	1438	HIST4H4,H2AFJ	H2AFJ	Neg	-0.3455	2	0.0493151	FALSE	FALSE	2	13	1	1	1	11	1	1	1
1261	chr12	14981906	14982620	715	0	0	ERP27	ERP27	NS	0.068	0	0.0013986	FALSE	FALSE	13	13	11	11	11	13	11	8	11
1262	chr12	15014601	15015509	909	0	0	PDE6H	PDE6H	NS	0.0558	0	0.00660066	FALSE	FALSE	13	6	13	13	13	13	13	13	13
1263	chr12	16396197	16397183	987	0	0	MGST1	MGST1	NS	-0.1959	0	0.00405268	FALSE	FALSE	9	11	11	13	5	11	6	11	2
1264	chr12	16653962	16654863	902	0	0	LMO3	LMO3	NS	0.0199	0	0.0144124	TRUE	FALSE	2	13	11	6	13	6	12	12	13
1265	chr12	21379788	21380564	777	0	0	SLCO1A2	SLCO1A2	Pos	0.4645	0	0.00900901	FALSE	FALSE	11	13	13	13	13	13	13	13	13
1266	chr12	21544518	21545407	890	0	890	RECQL,GOLT1B	GOLT1B	NS	-0.0629	0	0.0123596	FALSE	FALSE	2	2	1	1	1	1	4	1	1
1267	chr12	21819308	21820220	913	0	0	KCNJ8	KCNJ8	NS	0.0039	0	0.0164294	TRUE	FALSE	13	1	13	12	12	12	12	12	2
1268	chr12	21981503	21982192	690	0	0	ABCC9	ABCC9	NS	0.1451	0	0.0115942	TRUE	FALSE	13	13	13	13	12	13	12	12	11
1269	chr12	21985019	21986499	1481	1279	202	NA	NA	NA	NA	2	0.0540176	TRUE	FALSE	3	2	3	12	3	2	3	3	1
1270	chr12	22088062	22088763	702	0	435	CMAS	CMAS	NS	-0.0886	0	0.0042735	FALSE	FALSE	13	5	6	13	13	11	13	13	11
1271	chr12	24608634	24609325	692	0	692	SOX5	SOX5	NS	-0.0088	0	0.00867052	TRUE	FALSE	3	13	12	12	12	12	12	13	7
1272	chr12	24947137	24947814	678	377	301	BCAT1	BCAT1	NS	0.0856	2	0.0855457	FALSE	FALSE	2	11	11	1	2	1	4	2	1
1273	chr12	24993153	24994232	1080	188	892	BCAT1	BCAT1	NS	-0.1562	0	0.037963	FALSE	FALSE	1	4	1	4	13	1	4	1	1
1274	chr12	25095552	25096151	600	0	0	LRMP	LRMP	Neg	-0.3066	0	0.0133333	FALSE	FALSE	13	6	12	4	13	13	13	13	13
1275	chr12	25295798	25296500	703	0	0	KRAS	KRAS	NS	0.1275	0	0.0170697	FALSE	FALSE	2	1	2	7	11	11	3	13	1
1276	chr12	25428935	25429730	796	213	583	NA	NA	NA	NA	0	0.0389447	FALSE	FALSE	2	7	2	1	1	4	4	1	4
1277	chr12	27510705	27511294	590	0	0	C12orf70	NA	NA	NA	0	0.00847458	FALSE	FALSE	13	12	13	11	13	13	13	13	13
1278	chr12	27815206	27815919	714	0	0	MANSC4	NA	NA	NA	3	0.0112045	TRUE	FALSE	13	13	13	11	7	13	7	7	13
1279	chr12	28015228	28016126	899	0	899	PTHLH	PTHLH	Neg	-0.2713	2	0.0266963	TRUE	TRUE	3	13	3	3	4	12	12	4	12
1280	chr12	29542647	29543146	500	0	0	OVCH1	OVCH1	NS	-0.0809	0	0.006	FALSE	FALSE	13	13	13	13	13	11	13	13	11
1281	chr12	31366760	31367753	994	0	994	FLJ13224,FAM60A	FLJ13224	NS	0.0982	3	0.0110664	TRUE	FALSE	2	1	1	1	4	4	4	1	2
1282	chr12	31370730	31371651	922	4	918	FAM60A	NA	NA	NA	3	0.021692	TRUE	FALSE	1	1	3	13	13	2	3	2	6
1283	chr12	32149715	32150489	775	0	775	BICD1	BICD1	Pos	0.2619	3	0.0154839	FALSE	FALSE	2	11	3	13	13	13	2	13	6
1284	chr12	32546122	32546723	602	0	0	FGD4	FGD4	NS	-0.0296	3	0.013289	FALSE	FALSE	6	12	4	13	5	1	2	7	6
1285	chr12	37584870	37585564	695	50	645	CPNE8	CPNE8	Neg	-0.4434	2	0.0503597	TRUE	FALSE	2	1	1	1	1	3	1	1	1
1286	chr12	38306472	38307073	602	0	0	C12orf40	NA	NA	NA	3	0.0116279	FALSE	FALSE	13	1	13	11	13	13	13	13	13
1287	chr12	40825630	40826129	500	0	500	GXYLT1	NA	NA	NA	3	0.02	TRUE	FALSE	6	4	6	6	13	11	7	8	11
1288	chr12	41270224	41270723	500	294	206	PRICKLE1	PRICKLE1	NS	0.1184	3	0.052	TRUE	FALSE	3	3	3	3	1	1	4	2	3
1289	chr12	41271499	41272376	878	0	878	PRICKLE1	PRICKLE1	NS	0.066	0	0.00911162	TRUE	FALSE	12	12	13	12	13	13	13	13	12
1290	chr12	42230881	42231880	1000	895	105	ADAMTS20	ADAMTS20	NS	0.0427	2	0.072	FALSE	FALSE	3	13	13	13	12	3	12	12	12
1291	chr12	42232367	42233466	1100	186	914	ADAMTS20	ADAMTS20	NS	-0.1189	1	0.03	FALSE	FALSE	13	13	13	13	12	13	12	12	13
1292	chr12	42439750	42440748	999	0	999	PUS7L,IRAK4	IRAK4	Neg	-0.4198	3	0.018018	FALSE	FALSE	6	1	2	1	2	2	6	2	2
1293	chr12	43555288	43555787	500	0	500	NELL2	NELL2	NS	-0.1595	3	0.046	FALSE	FALSE	2	13	6	3	3	3	3	3	3
1294	chr12	43972485	43973070	586	0	0	ANO6	ANO6	NS	-0.0967	3	0.00853242	FALSE	FALSE	11	5	11	11	5	6	11	7	7
1295	chr12	44950897	44952097	1201	0	779	SLC38A1	SLC38A1	NS	-0.1024	3	0.00666112	FALSE	FALSE	6	11	12	6	13	13	13	13	12
1296	chr12	45053502	45054725	1224	0	1224	SLC38A2	SLC38A2	Neg	-0.3159	3	0.0261438	TRUE	FALSE	6	1	1	2	4	11	4	4	4
1297	chr12	45505335	45506930	1596	0	0	SLC38A4	SLC38A4	Neg	-0.5905	3	0.0200501	FALSE	FALSE	3	13	2	13	2	1	3	2	2
1298	chr12	45893769	45894480	712	0	0	FAM113B,LOC100233209	FAM113B	NS	0.0177	0	0.00140449	FALSE	FALSE	11	11	13	11	11	11	13	11	11
1299	chr12	46404906	46405405	500	0	0	ENDOU	NA	NA	NA	0	0.012	FALSE	FALSE	11	11	13	11	13	11	13	13	11
1300	chr12	46501125	46501624	500	0	500	HDAC7	NA	NA	NA	3	0.018	FALSE	FALSE	5	5	2	11	4	4	4	4	4
1301	chr12	46683734	46684419	686	264	422	COL2A1	COL2A1	NS	-0.0165	2	0.0655977	FALSE	TRUE	3	12	2	12	3	3	3	3	3
1302	chr12	46882515	46883726	1212	0	0	OR10AD1	NA	NA	NA	1	0.0123762	FALSE	FALSE	12	11	13	13	13	13	12	13	13
1303	chr12	46884734	46885532	799	0	0	OR10AD1	NA	NA	NA	0	0.00250313	FALSE	FALSE	13	11	13	13	13	13	12	13	13
1304	chr12	47006387	47007189	803	0	0	H1FNT	H1FNT	NS	0.087	0	0.00373599	FALSE	FALSE	13	13	13	13	13	13	13	13	13
1305	chr12	47162178	47162963	786	0	0	C12orf54	C12orf54	NS	0.1418	0	0.00381679	FALSE	FALSE	13	13	13	13	13	13	13	13	13
1306	chr12	47203825	47204324	500	0	0	OR8S1	NA	NA	NA	0	0.002	FALSE	FALSE	13	12	13	13	13	13	12	13	13
1307	chr12	47205466	47206559	1094	0	519	OR8S1	NA	NA	NA	0	0.0109689	FALSE	FALSE	13	12	13	13	13	13	13	13	13
1308	chr12	47249955	47250758	804	0	0	LALBA	NA	NA	NA	0	0.00497512	FALSE	FALSE	13	13	13	13	13	13	12	12	13
1309	chr12	47334253	47335146	894	0	0	SNORA34,MIR1291,KANSL2	NA	NA	NA	0	0.00223714	FALSE	FALSE	10	10	10	10	10	10	10	10	10
1310	chr12	47396798	47397409	612	351	261	CCNT1	CCNT1	NS	0.0218	0	0.0947712	FALSE	FALSE	1	1	1	1	1	1	1	1	1
1311	chr12	47583816	47584998	1183	0	0	CCDC65	NA	NA	NA	2	0.0295858	FALSE	FALSE	2	2	6	6	13	2	2	3	2
1312	chr12	47661411	47662086	676	407	269	WNT1	NA	NA	NA	2	0.0828402	FALSE	TRUE	3	12	12	12	3	3	3	3	12
1313	chr12	47680921	47681524	604	0	604	DDN	DDN	NS	-0.1004	0	0.00662252	TRUE	FALSE	12	11	10	9	10	9	10	10	10
1314	chr12	47735259	47737466	2208	0	0	MLL2	MLL2	NS	-0.099	3	0.00860507	TRUE	FALSE	6	4	2	4	9	2	4	2	2
1315	chr12	47776376	47777253	878	0	94	DHH,LMBR1L	LMBR1L	NS	-0.0992	0	0.00569476	FALSE	TRUE	11	11	11	11	12	10	10	11	10
1316	chr12	48018502	48019201	700	0	700	C1QL4	NA	NA	NA	0	0.00571429	TRUE	FALSE	3	7	12	12	12	12	12	12	12
1317	chr12	48309581	48310375	795	0	0	PRPF40B	PRPF40B	NS	-0.0389	3	0.00377358	FALSE	FALSE	11	13	13	11	11	11	12	11	11
1318	chr12	48310776	48311275	500	0	0	PRPF40B	PRPF40B	NS	-0.0077	0	0.004	TRUE	FALSE	11	13	13	11	11	11	12	10	11
1319	chr12	48509038	48509934	897	0	897	NCKAP5L,LOC100286844	NA	NA	NA	3	0.0156076	FALSE	FALSE	6	1	1	4	2	6	13	1	11
1320	chr12	48591829	48592328	500	0	0	LOC283332	NA	NA	NA	0	0.008	FALSE	FALSE	7	11	13	13	13	13	11	12	12
1321	chr12	48781857	48782774	918	0	0	GPD1	NA	NA	NA	0	0.00653595	TRUE	FALSE	11	8	5	11	10	10	10	10	11
1322	chr12	48901932	48902720	789	0	0	LIMA1	LIMA1	Neg	-0.3995	3	0.0139417	FALSE	FALSE	1	4	10	1	1	1	4	1	1
1323	chr12	49765619	49766296	678	0	201	CSRNP2	NA	NA	NA	0	0.00442478	FALSE	FALSE	11	11	11	11	11	11	11	11	11
1324	chr12	50072431	50073014	584	0	584	GALNT6	GALNT6	NS	0.0665	3	0.0513699	FALSE	FALSE	2	11	2	1	6	11	4	1	2
1325	chr12	50401939	50402438	500	8	492	SCN8A	NA	NA	NA	2	0.018	TRUE	FALSE	2	12	13	12	12	10	10	12	10
1326	chr12	50591235	50592127	893	0	0	ACVRL1	ACVRL1	NS	-0.1141	0	0.00895857	TRUE	FALSE	12	7	13	7	12	11	4	12	7
1327	chr12	50685500	50686804	1305	71	1234	GRASP	GRASP	NS	0.0196	3	0.0314176	FALSE	FALSE	3	11	11	3	12	11	7	12	12
1328	chr12	50888328	50890317	1990	0	0	LOC283404,LOC283403	NA	NA	NA	3	0.0155779	FALSE	FALSE	11	12	12	12	5	11	11	4	12
1329	chr12	50912183	50912894	712	0	712	KRT7	KRT7	Neg	-0.4315	3	0.0238764	FALSE	FALSE	3	12	12	12	4	7	4	5	3
1330	chr12	50938363	50938960	598	598	0	NA	NA	NA	NA	0	0.123746	TRUE	FALSE	3	12	13	12	11	13	3	3	3
1331	chr12	50980501	50981324	824	0	824	KRT86	KRT86	NS	0.1239	3	0.00242718	FALSE	FALSE	13	12	13	13	11	11	12	12	12
1332	chr12	51002535	51003114	580	0	580	KRT83	KRT83	NS	-0.0422	0	0.012069	FALSE	FALSE	13	13	13	12	12	12	12	12	12
1333	chr12	51065067	51065864	798	0	0	KRT84	NA	NA	NA	0	0.0137845	FALSE	FALSE	13	13	13	12	13	13	12	13	12
1334	chr12	51066742	51067646	905	0	0	KRT84	NA	NA	NA	0	0.0110497	FALSE	FALSE	13	13	13	12	13	13	12	13	12
1335	chr12	51114460	51115155	696	0	0	KRT75	NA	NA	NA	3	0.0172414	FALSE	FALSE	13	12	13	12	5	12	13	4	13
1336	chr12	51133044	51133653	610	0	0	KRT6B	KRT6B	NS	-0.1033	0	0.00163934	FALSE	FALSE	13	12	13	12	5	13	12	5	13
1337	chr12	51233783	51234282	500	0	0	KRT71	NA	NA	NA	0	0.006	FALSE	FALSE	13	13	12	12	13	12	12	13	12
1338	chr12	51361039	51363064	2026	0	0	KRT1	KRT1	NS	0.1051	0	0.0088845	FALSE	FALSE	13	12	13	12	12	13	13	12	12
1339	chr12	51776083	51776984	902	0	902	IGFBP6	IGFBP6	NS	-0.2441	3	0.0166297	TRUE	FALSE	3	7	6	12	6	6	7	6	2
1340	chr12	51888407	51889006	600	0	0	ITGB7	ITGB7	NS	0.0009	0	0.005	FALSE	FALSE	11	7	13	5	11	11	13	11	10
1341	chr12	51930973	51931472	500	0	500	MFSD5	MFSD5	Neg	-0.2919	0	0.016	FALSE	FALSE	11	4	4	13	2	13	13	6	13
1342	chr12	52357151	52358364	1214	213	1001	ATP5G2	ATP5G2	NS	0.0538	0	0.0420099	TRUE	FALSE	1	12	13	12	12	4	4	4	4
1343	chr12	52375016	52375804	789	203	586	NA	NA	NA	NA	3	0.0709759	TRUE	FALSE	3	12	3	12	13	13	2	6	8
1344	chr12	52417942	52418541	600	127	473	NA	NA	NA	NA	1	0.035	TRUE	FALSE	3	12	12	12	12	12	12	12	12
1345	chr12	52616398	52618076	1679	0	1005	HOXC13	HOXC13	Pos	0.3758	2	0.0279929	TRUE	FALSE	12	12	12	12	13	13	12	12	12
1346	chr12	52624769	52625578	810	408	402	HOXC13	HOXC13	Pos	0.3682	0	0.0555556	FALSE	FALSE	14	3	13	12	10	9	12	11	12
1347	chr12	52647948	52648959	1012	0	980	HOTAIR	NA	NA	NA	3	0.0187747	FALSE	FALSE	12	12	12	12	13	2	12	2	12
1348	chr12	52650172	52651056	885	0	0	HOTAIR	NA	NA	NA	0	0.0124294	TRUE	FALSE	12	12	12	12	11	7	12	11	12
1349	chr12	52651172	52651971	800	0	800	HOXC11	HOXC11	NS	-0.0639	0	0.00625	TRUE	TRUE	12	12	12	12	11	11	12	11	12
1350	chr12	52653054	52653553	500	472	28	HOXC11	HOXC11	NS	-0.0399	2	0.07	FALSE	TRUE	3	12	12	12	3	1	12	4	12
1351	chr12	52662547	52664460	1914	0	1498	HOXC10	HOXC10	NS	-0.0146	3	0.0376176	TRUE	FALSE	12	13	12	12	13	1	12	1	12
1352	chr12	52679922	52680706	785	785	0	HOXC9	HOXC9	NS	0.1164	2	0.0955414	FALSE	FALSE	3	1	2	3	1	1	3	1	3
1353	chr12	52685242	52685937	696	243	453	NA	NA	NA	NA	3	0.0574713	TRUE	FALSE	12	11	3	12	11	1	12	13	12
1354	chr12	52686128	52687148	1021	590	431	NA	NA	NA	NA	0	0.0577865	TRUE	FALSE	12	2	3	2	11	4	3	11	12
1355	chr12	52695665	52696253	589	0	589	HOXC6,HOXC5,HOXC4	HOXC6	NS	0.1963	3	0.0186757	FALSE	TRUE	12	11	12	12	13	4	12	2	12
1356	chr12	52706317	52707316	1000	0	0	HOXC6,HOXC5,HOXC4	HOXC6	Pos	0.2755	3	0.022	TRUE	TRUE	12	11	12	6	11	4	12	4	12
1357	chr12	52708243	52709022	780	0	780	HOXC6,HOXC5,HOXC4	HOXC6	NS	-0.0443	0	0.0320513	FALSE	TRUE	3	1	3	3	1	4	12	4	3
1358	chr12	52738090	52739001	912	0	486	FLJ12825	NA	NA	NA	1	0.0175439	FALSE	FALSE	3	12	13	13	11	11	12	13	13
1359	chr12	52897532	52898215	684	354	330	NA	NA	NA	NA	2	0.0687135	TRUE	FALSE	3	11	12	3	4	2	2	2	2
1360	chr12	52958095	52958898	804	0	804	HNRNPA1,HNRNPA1P10,CBX5	HNRNPA1	NS	0.0494	0	0.00870647	FALSE	FALSE	2	4	4	1	1	4	4	4	1
1361	chr12	53043715	53044214	500	0	0	GPR84	GPR84	NS	-0.1935	0	0.012	FALSE	FALSE	13	7	13	4	13	13	11	11	13
1362	chr12	53044691	53045414	724	0	0	GPR84	GPR84	NS	-0.2466	0	0.00690608	FALSE	FALSE	13	7	13	4	13	13	11	11	13
1363	chr12	53071923	53072422	500	0	500	ZNF385A	ZNF385A	Neg	-0.3396	3	0.02	FALSE	FALSE	6	4	11	6	6	10	11	6	10
1364	chr12	53072659	53073340	682	0	682	ZNF385A	ZNF385A	Neg	-0.4738	3	0.0058651	TRUE	FALSE	12	4	11	7	4	10	10	5	10
1365	chr12	53269983	53270482	500	0	500	PPP1R1A	NA	NA	NA	0	0.01	TRUE	FALSE	3	12	12	12	12	12	12	12	12
1366	chr12	53314675	53315488	814	0	0	LACRT	NA	NA	NA	1	0.00614251	TRUE	FALSE	13	13	13	13	13	13	13	13	13
1367	chr12	53315871	53317094	1224	0	0	LACRT	NA	NA	NA	1	0.0106209	FALSE	FALSE	13	13	13	13	13	13	13	13	13
1368	chr12	53662109	53664119	2011	0	0	KIAA0748	KIAA0748	NS	0.1426	1	0.00745898	FALSE	FALSE	13	7	13	2	13	11	13	13	13
1369	chr12	53901062	53901885	824	0	0	OR10A7	OR10A7	NS	0.1821	1	0.0109223	FALSE	FALSE	13	13	13	13	13	13	13	13	13
1370	chr12	54045539	54046038	500	0	0	OR6C75	NA	NA	NA	1	0.002	FALSE	FALSE	13	13	13	13	13	13	13	13	13
1371	chr12	54104899	54105498	600	0	0	OR6C76	NA	NA	NA	0	0	FALSE	FALSE	13	13	13	13	13	13	13	13	13
1372	chr12	54231440	54232154	715	0	0	OR6C4	NA	NA	NA	0	0.00839161	FALSE	FALSE	13	13	13	13	13	13	13	13	13
1373	chr12	54315666	54316165	500	0	0	OR10P1	NA	NA	NA	0	0.004	FALSE	FALSE	13	12	13	11	12	12	12	12	12
1374	chr12	54794004	54794503	500	0	0	NA	NA	NA	NA	0	0.004	FALSE	FALSE	11	10	11	10	10	10	10	10	10
1375	chr12	54870559	54871258	700	0	700	SMARCC2	SMARCC2	NS	0.0012	3	0.0242857	FALSE	FALSE	2	4	1	2	2	13	2	1	2
1376	chr12	54981858	54982659	802	0	755	CS	CS	NS	-0.1853	0	0.00498753	TRUE	FALSE	9	4	4	7	7	9	8	8	8
1377	chr12	55135666	55136165	500	0	0	MIP	NA	NA	NA	0	0.01	FALSE	FALSE	11	13	7	13	13	13	12	13	12
1378	chr12	55323779	55324374	596	0	596	SNORD59B,ATP5B	ATP5B	NS	-0.1397	3	0.00503356	FALSE	FALSE	9	4	2	2	9	9	2	9	2
1379	chr12	55616294	55616986	693	0	0	SDR9C7	NA	NA	NA	0	0.004329	FALSE	FALSE	13	13	13	13	11	13	12	13	12
1380	chr12	55688182	55689077	896	0	312	ZBTB39	ZBTB39	NS	-0.0778	0	0.00334821	FALSE	FALSE	7	4	6	13	13	7	13	8	8
1381	chr12	55731211	55732015	805	0	0	MYO1A	MYO1A	NS	-0.053	0	0.00496894	TRUE	FALSE	11	11	11	11	11	11	12	11	12
1382	chr12	56159391	56160008	618	0	0	ARHGAP9	ARHGAP9	NS	-0.1998	1	0.00970874	FALSE	FALSE	11	7	12	4	13	7	3	12	12
1383	chr12	56282206	56282905	700	0	0	DTX3,PIP4K2C	DTX3	NS	-0.0347	0	0	FALSE	FALSE	10	10	11	11	10	11	13	10	13
1384	chr12	56297495	56297994	500	0	500	SLC26A10	SLC26A10	NS	0.2065	1	0.008	FALSE	FALSE	12	7	13	13	12	13	12	12	13
1385	chr12	56299144	56299733	590	296	294	SLC26A10	SLC26A10	NS	0.2436	3	0.0525424	FALSE	FALSE	3	11	2	12	12	12	12	12	12
1386	chr12	56403650	56404833	1184	0	658	LOC100130776,AGAP2	NA	NA	NA	3	0.0126689	FALSE	FALSE	12	13	11	11	11	11	11	11	12
1387	chr12	56419361	56420042	682	0	682	AGAP2	NA	NA	NA	0	0.0175953	TRUE	FALSE	3	11	12	6	12	12	12	12	12
1388	chr12	56496009	56496606	598	0	0	AVIL	AVIL	NS	-0.1922	0	0.00501672	FALSE	FALSE	11	7	11	11	11	9	13	11	9
1389	chr12	56528945	56529444	500	0	369	CTDSP2	CTDSP2	NS	0.1559	0	0.006	FALSE	FALSE	11	7	12	12	13	13	12	13	11
1390	chr12	63439771	63440464	694	0	694	GNS	GNS	NS	0.0668	3	0.0273775	FALSE	FALSE	2	1	1	1	4	1	1	1	1
1391	chr12	63957200	63957808	609	0	609	MSRB3	MSRB3	NS	0.1144	0	0.00492611	TRUE	FALSE	12	13	12	12	13	13	13	12	13
1392	chr12	64506295	64506915	621	154	467	RPSAP52,HMGA2	HMGA2	NS	-0.0113	2	0.041868	FALSE	FALSE	1	12	1	12	1	1	1	1	1
1393	chr12	64980832	64981525	694	0	0	HELB	HELB	NS	0.0763	3	0.00288184	FALSE	FALSE	13	12	13	13	13	12	12	13	12
1394	chr12	65358357	65359582	1226	0	0	GRIP1	GRIP1	NS	0.0173	0	0.0154976	FALSE	FALSE	13	13	13	11	13	6	12	13	12
1395	chr12	65361001	65361604	604	0	0	GRIP1	GRIP1	NS	0.0652	2	0.00662252	FALSE	FALSE	11	13	13	12	13	12	12	13	12
1396	chr12	66907674	66908173	500	0	0	IL26	NA	NA	NA	1	0.002	FALSE	FALSE	13	12	13	11	11	13	13	13	11
1397	chr12	68417130	68417911	782	0	782	RAB3IP	RAB3IP	NS	-0.0394	0	0.00767263	FALSE	FALSE	12	12	13	13	11	11	12	13	12
1398	chr12	69601725	69602540	816	0	0	PTPRR	PTPRR	NS	-0.0278	1	0.00857843	TRUE	FALSE	12	13	13	13	13	13	13	12	13
1399	chr12	70517864	70519362	1499	0	1499	TBC1D15	TBC1D15	NS	-0.1719	0	0.0173449	FALSE	FALSE	12	13	13	13	13	13	13	13	13
1400	chr12	70618602	70619176	575	0	0	TPH2	NA	NA	NA	0	0.026087	TRUE	FALSE	6	8	8	8	8	8	8	8	8
1401	chr12	70954068	70955294	1227	0	1227	LOC283392,TRHDE	LOC283392	Neg	-0.2985	0	0.0179299	FALSE	FALSE	12	13	13	12	1	12	12	12	2
1402	chr12	73887623	73888308	686	397	289	KCNC2	NA	NA	NA	2	0.0830904	FALSE	TRUE	3	13	13	12	3	12	12	12	12
1403	chr12	74014338	74015569	1232	0	0	GLIPR1L1	GLIPR1L1	NS	-0.0014	2	0.023539	FALSE	FALSE	2	8	13	11	2	2	3	2	1
1404	chr12	74711983	74713494	1512	601	911	PHLDA1	PHLDA1	NS	-0.0982	3	0.0496032	FALSE	FALSE	1	4	1	1	1	4	4	1	1
1405	chr12	75797304	75798195	892	44	848	CSRP2	CSRP2	NS	-0.0688	3	0.0336323	FALSE	FALSE	1	2	2	2	4	4	4	1	4
1406	chr12	78611004	78611596	593	0	282	NA	NA	NA	NA	0	0.0118044	TRUE	FALSE	7	13	6	12	4	13	11	4	13
1407	chr12	79632284	79634687	2404	0	1832	MYF5	MYF5	NS	0.0492	1	0.0137271	TRUE	FALSE	3	13	13	12	12	1	13	12	13
1408	chr12	79855942	79856767	826	0	826	LIN7A	LIN7A	NS	-0.051	0	0.0157385	FALSE	FALSE	6	13	1	12	12	13	11	12	2
1409	chr12	79994200	79996808	2609	551	2058	ACSS3	NA	NA	NA	3	0.0279801	FALSE	FALSE	2	13	1	12	12	2	12	3	13
1410	chr12	83829191	83829690	500	223	277	SLC6A15	SLC6A15	NS	-0.0254	2	0.052	TRUE	FALSE	1	13	6	3	1	1	2	1	2
1411	chr12	83830815	83831917	1103	146	957	SLC6A15	SLC6A15	NS	-0.1109	1	0.030825	TRUE	FALSE	2	13	13	12	4	2	3	4	3
1412	chr12	84195521	84196324	804	0	316	ALX1	NA	NA	NA	1	0.028607	TRUE	FALSE	3	13	13	12	12	12	12	12	12
1413	chr12	84198201	84199000	800	631	169	ALX1	NA	NA	NA	2	0.06	FALSE	FALSE	1	13	2	12	3	3	1	3	3
1414	chr12	89873471	89874252	782	0	757	C12orf12	NA	NA	NA	3	0.011509	FALSE	FALSE	13	13	13	13	13	13	13	13	13
1415	chr12	89975534	89976033	500	0	0	KERA	KERA	NS	0.0867	0	0.016	FALSE	FALSE	13	13	13	13	13	13	13	13	13
1416	chr12	91652198	91653098	901	0	0	PLEKHG7	PLEKHG7	NS	0.0411	0	0.00554939	FALSE	FALSE	13	12	13	13	7	11	12	13	12
1417	chr12	91654323	91654915	593	0	0	PLEKHG7	PLEKHG7	NS	0.1624	3	0.0151771	FALSE	FALSE	11	12	13	13	13	11	13	11	11
1418	chr12	92294122	92295128	1007	0	1007	NUDT4,NUDT4P1,LOC643339	NUDT4	NS	-0.1748	0	0.0109235	TRUE	FALSE	4	1	1	4	4	6	4	2	4
1419	chr12	93379716	93380523	808	0	723	CCDC41,LOC144486	CCDC41	NS	0.0796	0	0	FALSE	FALSE	13	7	13	11	13	13	13	13	13
1420	chr12	93990680	93991255	576	475	101	NR2C1	NR2C1	NS	0.0142	0	0.116319	FALSE	FALSE	1	1	1	1	1	1	1	1	1
1421	chr12	94466613	94467627	1015	498	517	USP44	USP44	Neg	-0.2557	0	0.0758621	FALSE	FALSE	1	13	3	3	3	12	3	3	1
1422	chr12	94776099	94776805	707	347	360	SNRPF	SNRPF	NS	0.1583	2	0.0523338	FALSE	FALSE	2	2	2	2	2	2	1	2	1
1423	chr12	96381014	96381694	681	0	0	RMST	NA	NA	NA	3	0.0220264	TRUE	FALSE	3	13	2	12	3	13	12	12	13
1424	chr12	96382096	96382992	897	0	0	RMST	NA	NA	NA	0	0.0100334	TRUE	FALSE	1	13	13	12	12	13	12	12	13
1425	chr12	98563027	98563709	683	0	0	FAM71C,ANKS1B	ANKS1B	NS	0.022	1	0.00878477	FALSE	FALSE	13	13	13	13	13	13	13	13	13
1426	chr12	99186593	99187268	676	0	676	DEPDC4,SCYL2	DEPDC4	NS	-0.0601	0	0.00887574	FALSE	FALSE	6	1	4	2	1	4	2	2	4
1427	chr12	99712639	99713340	702	0	0	ANO4	ANO4	Pos	0.438	1	0.025641	FALSE	FALSE	2	13	13	12	2	7	13	2	2
1428	chr12	100512411	100512994	584	0	0	MYBPC1	MYBPC1	NS	0.0205	0	0.010274	FALSE	FALSE	13	12	7	13	13	8	13	13	13
1429	chr12	100613888	100614387	500	0	500	CHPT1	CHPT1	NS	-0.2387	0	0.012	FALSE	FALSE	12	5	6	13	7	7	13	13	7
1430	chr12	100614484	100615395	912	221	691	CHPT1	CHPT1	Neg	-0.4502	0	0.0405702	FALSE	FALSE	3	4	1	2	2	1	2	2	2
1431	chr12	100981236	100982443	1208	0	878	CCDC53	CCDC53	Neg	-0.3078	3	0.00827815	FALSE	FALSE	11	6	11	11	11	11	13	11	11
1432	chr12	103220763	103221860	1098	383	715	EID3,TXNRD1	TXNRD1	NS	0.1993	3	0.0537341	FALSE	FALSE	2	10	9	2	4	15	4	4	4
1433	chr12	103845795	103846475	681	0	0	SLC41A2	SLC41A2	Pos	0.297	0	0.00734214	FALSE	FALSE	13	12	13	11	13	11	11	13	13
1434	chr12	104001737	104002236	500	18	482	ALDH1L2	ALDH1L2	NS	-0.1331	0	0.032	FALSE	FALSE	2	1	2	1	1	1	2	1	1
1435	chr12	105057816	105059128	1313	11	1302	NUAK1	NUAK1	NS	-0.071	3	0.0228484	FALSE	FALSE	6	13	2	12	13	1	4	2	1
1436	chr12	105167622	105168523	902	0	883	CKAP4	CKAP4	Neg	-0.2559	0	0.00997783	FALSE	FALSE	11	12	11	5	13	11	13	11	11
1437	chr12	105504058	105504835	778	778	0	LOC100287944,RFX4	RFX4	NS	-0.1204	2	0.0784062	TRUE	FALSE	3	12	12	12	3	12	12	12	12
1438	chr12	106497100	106498015	916	0	916	BTBD11	BTBD11	Pos	0.4225	0	0.00655022	FALSE	FALSE	13	13	13	13	13	12	13	13	12
1439	chr12	106499015	106499821	807	421	386	BTBD11	BTBD11	Pos	0.3373	3	0.0681537	FALSE	FALSE	3	12	13	12	2	13	12	2	12
1440	chr12	106602235	106603016	782	0	782	PWP1	PWP1	NS	-0.0352	3	0.00895141	FALSE	FALSE	6	4	4	2	2	2	6	13	13
1441	chr12	106679710	106680528	819	0	819	PRDM4	PRDM4	NS	-0.0424	3	0.00854701	FALSE	FALSE	13	13	13	13	13	13	3	13	13
1442	chr12	106692027	106692800	774	0	774	ASCL4	NA	NA	NA	1	0.0193798	FALSE	FALSE	12	12	12	12	12	12	12	12	12
1443	chr12	107045201	107045974	774	0	774	WSCD2	WSCD2	NS	0.1614	3	0.0129199	FALSE	FALSE	13	7	13	12	13	12	12	12	13
1444	chr12	107516822	107517321	500	0	0	TMEM119	TMEM119	NS	-0.0766	0	0.022	FALSE	FALSE	11	11	13	13	13	13	13	12	11
1445	chr12	108233486	108234072	587	0	587	NA	NA	NA	NA	0	0.011925	FALSE	FALSE	12	12	12	12	12	12	12	12	12
1446	chr12	108493818	108494317	500	0	500	MVK,MMAB	MVK	NS	-0.1021	0	0.004	FALSE	FALSE	11	9	4	9	9	11	11	9	10
1447	chr12	108496843	108497462	620	0	620	MMAB,MVK	MVK	NS	-0.1301	0	0.0129032	FALSE	FALSE	11	2	4	2	4	11	2	2	2
1448	chr12	108920449	108921252	804	0	804	GIT2,ANKRD13A	ANKRD13A	NS	0.0977	0	0.0174129	TRUE	FALSE	2	4	6	1	1	4	1	1	2
1449	chr12	110326320	110326819	500	0	500	SH2B3	SH2B3	NS	0.1144	0	0.014	FALSE	FALSE	4	4	1	4	11	7	5	11	11
1450	chr12	111900205	111900704	500	0	0	OAS2	OAS2	Neg	-0.2833	0	0.022	FALSE	FALSE	13	6	2	1	2	2	2	4	2
1451	chr12	112388709	112389713	1005	1005	0	LHX5	LHX5	NS	-0.0108	2	0.0557214	FALSE	TRUE	3	3	3	12	3	3	3	3	12
1452	chr12	112395175	112395863	689	0	689	LHX5	LHX5	NS	0.0812	2	0.0174165	FALSE	TRUE	3	12	12	12	12	12	12	12	12
1453	chr12	112401566	112402463	898	687	211	NA	NA	NA	NA	2	0.0690423	TRUE	FALSE	3	12	12	12	12	12	12	12	12
1454	chr12	113328916	113330035	1120	0	1120	TBX5,LOC255480	NA	NA	NA	0	0.0125	TRUE	TRUE	3	12	12	12	12	12	12	12	1
1455	chr12	113331729	113332710	982	305	677	TBX5,LOC255480	NA	NA	NA	2	0.0346232	FALSE	TRUE	3	12	12	12	12	12	12	12	1
1456	chr12	113586855	113587647	793	578	215	NA	NA	NA	NA	3	0.0706179	FALSE	FALSE	3	13	11	12	6	6	12	3	6
1457	chr12	113607556	113608732	1177	0	1177	TBX3	TBX3	Neg	-0.5545	3	0.0433305	TRUE	TRUE	3	12	13	12	11	12	12	13	4
1458	chr12	113608773	113609772	1000	424	576	NA	NA	NA	NA	0	0.049	TRUE	FALSE	3	12	13	12	11	12	12	13	1
1459	chr12	113658599	113659374	776	607	169	NA	NA	NA	NA	0	0.0592784	TRUE	FALSE	3	13	11	13	6	12	12	12	2
1460	chr12	116889587	116890298	712	0	712	KSR2	KSR2	Neg	-0.3433	0	0.0266854	TRUE	FALSE	2	13	12	12	12	12	12	12	12
1461	chr12	117295895	117296494	600	0	600	TAOK3	NA	NA	NA	3	0.0166667	FALSE	FALSE	11	4	1	1	2	5	2	4	2
1462	chr12	117696078	117696879	802	284	518	NA	NA	NA	NA	2	0.0511222	TRUE	FALSE	2	13	13	12	13	13	13	13	13
1463	chr12	117902663	117903162	500	189	311	SRRM4	NA	NA	NA	2	0.046	TRUE	FALSE	2	13	13	12	13	13	13	12	13
1464	chr12	118224762	118225851	1090	0	0	LOC144742	NA	NA	NA	0	0.00917431	TRUE	FALSE	11	13	13	13	13	13	13	13	13
1465	chr12	118255440	118256212	773	0	773	CCDC60	CCDC60	Pos	0.399	1	0.00905563	TRUE	FALSE	7	13	13	13	13	13	13	13	13
1466	chr12	119171612	119172111	500	0	0	PXN	PXN	NS	0.0471	0	0.008	TRUE	FALSE	9	9	11	7	4	4	4	4	5
1467	chr12	119173994	119174979	986	0	0	PXN	PXN	NS	-0.1357	0	0.00811359	FALSE	FALSE	11	7	11	7	9	5	5	9	9
1468	chr12	119366027	119366715	689	0	286	GATC,TRIAP1	TRIAP1	NS	0.05	0	0.00290276	FALSE	FALSE	10	9	10	9	10	10	10	10	10
1469	chr12	119456524	119457317	794	281	513	RNF10	RNF10	NS	-0.1455	0	0.107053	FALSE	FALSE	1	1	1	1	1	1	1	1	1
1470	chr12	119646820	119647933	1114	91	1023	ACADS	ACADS	Pos	0.2496	0	0.0287253	FALSE	FALSE	2	1	2	2	11	10	2	10	2
1471	chr12	120222639	120223138	500	0	0	NA	NA	NA	NA	0	0.008	TRUE	FALSE	11	7	13	7	11	11	11	11	11
1472	chr12	120503154	120504237	1084	0	1084	KDM2B	NA	NA	NA	0	0.0276753	FALSE	FALSE	1	4	1	1	13	2	4	6	4
1473	chr12	120781435	120782236	802	0	0	HPD	HPD	NS	0.1694	0	0.0124688	FALSE	FALSE	7	11	4	11	5	4	7	7	5
1474	chr12	120840247	120841028	782	331	451	WDR66	WDR66	NS	0.1774	3	0.0588235	FALSE	FALSE	2	11	10	2	10	4	4	4	4
1475	chr12	121224542	121225041	500	0	0	IL31,LRRC43	LRRC43	NS	0.1438	1	0.014	TRUE	FALSE	13	13	13	13	13	13	13	13	12
1476	chr12	121754039	121754538	500	0	0	HCAR2	NA	NA	NA	3	0.008	FALSE	FALSE	13	12	6	13	11	13	12	5	13
1477	chr12	121767387	121768093	707	0	0	HCAR3	NA	NA	NA	3	0.00565771	FALSE	FALSE	13	12	6	7	7	13	12	4	13
1478	chr12	121780953	121781846	894	0	0	HCAR1	NA	NA	NA	3	0.0313199	TRUE	FALSE	13	12	2	7	4	13	11	6	2
1479	chr12	122160706	122161517	812	0	0	PITPNM2	PITPNM2	NS	0.0316	0	0.0147783	FALSE	FALSE	11	11	11	13	11	10	11	11	10
1480	chr12	123024607	123025511	905	75	830	CCDC92,ZNF664,ZNF664-FAM101A	ZNF664	Neg	-0.3275	3	0.0232044	FALSE	FALSE	3	4	1	2	2	9	1	2	2
1481	chr12	124377119	124377818	700	0	0	TMEM132B	NA	NA	NA	1	0.00714286	FALSE	FALSE	11	13	13	13	13	13	13	13	13
1482	chr12	127902604	127903103	500	0	500	GLT1D1	GLT1D1	NS	0.0015	1	0.012	FALSE	FALSE	12	13	13	13	13	13	13	12	13
1483	chr12	129210522	129211230	709	0	709	FZD10,FLJ31485	FZD10	Pos	0.2682	3	0.0197461	TRUE	TRUE	3	13	13	13	13	12	12	12	13
1484	chr12	129389681	129390374	694	356	338	PIWIL1	PIWIL1	NS	-0.1146	2	0.0677233	FALSE	FALSE	13	13	13	13	13	13	13	2	13
1485	chr12	129569831	129570842	1012	0	0	RIMBP2	RIMBP2	NS	0.1536	0	0.00889328	FALSE	FALSE	11	13	13	13	13	13	13	13	13
1486	chr12	129920960	129922369	1410	323	1087	RAN	RAN	NS	-0.1639	3	0.064539	FALSE	FALSE	4	4	1	1	4	1	13	1	4
1487	chr12	130002461	130002960	500	0	0	GPR133	GPR133	NS	-0.0557	0	0.024	FALSE	FALSE	11	6	6	13	13	13	13	12	13
1488	chr12	130509040	130509827	788	243	545	NA	NA	NA	NA	1	0.0406091	FALSE	FALSE	13	12	13	13	13	13	13	12	13
1489	chr12	130760452	130760951	500	0	500	SFSWAP	NA	NA	NA	0	0.018	FALSE	FALSE	2	6	2	2	2	2	2	1	2
1490	chr12	131080657	131081272	616	0	616	SNORA49,EP400	EP400	NS	-0.0066	3	0.00974026	FALSE	FALSE	10	10	10	10	10	10	4	10	10
1491	chr12	131262886	131263753	868	792	76	GALNT9	GALNT9	NS	0.1175	1	0.0702765	FALSE	FALSE	12	12	12	13	13	13	13	13	13
1492	chr12	131390961	131391460	500	500	0	GALNT9	GALNT9	NS	0.1559	0	0.076	FALSE	FALSE	13	13	13	13	13	13	13	13	13
1493	chr12	131448473	131449196	724	724	0	NA	NA	NA	NA	0	0.0925414	FALSE	FALSE	12	13	13	13	13	13	13	13	13
1494	chr12	131532274	131533261	988	215	773	NA	NA	NA	NA	0	0.0536437	FALSE	FALSE	3	1	11	11	2	2	6	1	13
1495	chr12	131562589	131563198	610	224	386	NA	NA	NA	NA	1	0.0557377	FALSE	FALSE	12	11	13	7	13	11	13	13	13
1496	chr12	131688453	131689090	638	250	388	NA	NA	NA	NA	0	0.0517241	FALSE	FALSE	12	12	12	13	12	12	12	12	12
1497	chr12	131879367	131879866	500	500	0	GOLGA3	GOLGA3	NS	0.0548	0	0.084	FALSE	FALSE	11	10	10	10	10	10	10	10	10
1498	chr12	131994533	131995226	694	496	198	NA	NA	NA	NA	3	0.0965418	FALSE	FALSE	2	13	13	2	2	3	2	2	1
1499	chr13	18479692	18480583	892	0	0	LINC00442	NA	NA	NA	1	0.00784753	FALSE	FALSE	13	13	13	13	13	13	13	13	13
1500	chr13	19608524	19609236	713	312	401	NA	NA	NA	NA	3	0.0476858	FALSE	FALSE	3	8	2	12	6	3	3	3	3
1501	chr13	19666832	19667417	586	0	586	GJB2	GJB2	Pos	0.2615	3	0.0119454	FALSE	TRUE	12	13	11	12	11	12	12	6	12
1502	chr13	21140854	21141748	895	490	405	FGF9	FGF9	NS	-0.1583	2	0.0536313	TRUE	TRUE	3	12	12	3	2	2	3	2	2
1503	chr13	22650412	22651217	806	0	0	SGCG	NA	NA	NA	1	0.0124069	FALSE	FALSE	13	13	13	13	13	11	13	13	13
1504	chr13	24643488	24644691	1204	640	564	FAM123A	FAM123A	NS	0.0661	2	0.057309	FALSE	FALSE	3	13	13	3	3	3	3	3	12
1505	chr13	24644846	24645946	1101	0	1101	FAM123A	FAM123A	NS	0.1588	3	0.00817439	FALSE	FALSE	12	13	13	12	12	12	12	12	12
1506	chr13	25524087	25525362	1276	179	1097	SHISA2	SHISA2	NS	0.0284	3	0.0415361	TRUE	FALSE	3	13	13	12	13	4	12	12	12
1507	chr13	26027206	26027998	793	0	431	WASF3	WASF3	NS	0.1028	1	0.00252207	FALSE	FALSE	13	13	13	13	13	12	12	12	12
1508	chr13	27389264	27390065	802	578	224	NA	NA	NA	NA	2	0.0573566	TRUE	FALSE	3	13	12	3	12	12	12	12	12
1509	chr13	27390377	27391381	1005	142	863	PDX1	NA	NA	NA	2	0.039801	FALSE	TRUE	3	13	12	12	12	12	12	12	12
1510	chr13	27399400	27400121	722	232	490	NA	NA	NA	NA	2	0.0512465	FALSE	FALSE	3	13	13	12	12	12	12	12	12
1511	chr13	27401342	27401841	500	33	467	NA	NA	NA	NA	2	0.038	FALSE	FALSE	3	13	13	12	12	12	12	12	12
1512	chr13	27414702	27415507	806	0	0	ATP5EP2	ATP5EP2	NS	-0.1429	0	0.00248139	TRUE	FALSE	13	13	13	13	13	13	12	13	13
1513	chr13	27441355	27442354	1000	190	810	CDX2	CDX2	NS	0.0173	2	0.029	FALSE	TRUE	3	13	12	12	12	12	12	12	12
1514	chr13	27449507	27450502	996	989	7	PRHOXNB	NA	NA	NA	2	0.0983936	TRUE	FALSE	3	13	12	12	12	12	12	12	12
1515	chr13	27965571	27966283	713	496	217	FLT1	FLT1	NS	-0.0457	2	0.0687237	FALSE	FALSE	2	13	12	3	12	12	1	12	3
1516	chr13	27967968	27968681	714	10	704	FLT1	FLT1	NS	0.0449	2	0.0252101	FALSE	FALSE	3	12	13	12	12	12	13	12	12
1517	chr13	28004640	28005139	500	500	0	NA	NA	NA	NA	3	0.134	TRUE	FALSE	3	1	3	3	3	3	2	3	2
1518	chr13	28191416	28192140	725	0	725	SLC46A3	SLC46A3	Neg	-0.396	3	0.017931	FALSE	FALSE	3	11	13	2	5	4	13	4	6
1519	chr13	28494673	28495172	500	0	0	MTUS2	NA	NA	NA	1	0.01	FALSE	FALSE	13	13	13	13	13	13	13	13	13
1520	chr13	30670751	30671446	696	0	696	B3GALTL	B3GALTL	NS	-0.0972	0	0.00862069	FALSE	FALSE	13	13	12	12	7	11	6	13	13
1521	chr13	32658204	32659595	1392	0	0	STARD13	STARD13	NS	0.2395	1	0.0114943	TRUE	FALSE	7	13	11	5	11	4	4	11	5
1522	chr13	34947398	34949772	2375	590	1785	MAB21L1,NBEA,MIR548F5	NBEA	Pos	0.3012	0	0.0378947	FALSE	TRUE	3	13	13	3	13	1	2	3	1
1523	chr13	35841494	35842089	596	0	0	SPG20,SPG20OS	SPG20	NS	0.0228	0	0.00671141	FALSE	FALSE	13	13	13	13	13	6	11	13	6
1524	chr13	35902008	35903528	1521	0	1521	CCNA1	CCNA1	NS	0.0861	0	0.0295858	FALSE	FALSE	3	13	13	12	11	13	3	3	12
1525	chr13	35904402	35905203	802	52	750	CCNA1	CCNA1	NS	-0.1298	2	0.0548628	FALSE	FALSE	3	13	13	12	4	2	3	3	3
1526	chr13	36144642	36145555	914	0	914	SERTM1	NA	NA	NA	3	0.0142232	FALSE	FALSE	12	13	12	13	12	12	12	12	12
1527	chr13	36393604	36394499	896	0	896	SMAD9	SMAD9	NS	-0.0739	0	0.015625	TRUE	FALSE	13	13	11	12	13	13	13	13	13
1528	chr13	36578189	36579068	880	0	0	CSNK1A1L	CSNK1A1L	NS	0.0829	1	0.0136364	TRUE	FALSE	7	13	13	13	13	13	13	13	13
1529	chr13	36579470	36580167	698	0	0	CSNK1A1L	CSNK1A1L	NS	-0.0025	0	0.00573066	FALSE	FALSE	7	13	13	13	13	13	13	13	13
1530	chr13	37341109	37341608	500	0	500	TRPC4	TRPC4	NS	0.0125	2	0.044	TRUE	FALSE	1	6	13	12	12	2	3	3	1
1531	chr13	39076259	39077057	799	0	799	LHFP	LHFP	NS	0.1882	0	0.0100125	FALSE	FALSE	12	13	13	13	13	13	13	13	13
1532	chr13	40261478	40262055	578	578	0	SLC25A15	SLC25A15	NS	-0.0585	0	0.134948	FALSE	FALSE	1	1	1	1	1	1	1	1	1
1533	chr13	40454214	40454989	776	0	0	ELF1	ELF1	Neg	-0.4251	3	0.0103093	FALSE	FALSE	11	1	11	1	10	6	1	5	11
1534	chr13	40604401	40604982	582	582	0	KBTBD6	KBTBD6	NS	0.0997	0	0.0824742	FALSE	FALSE	2	1	1	1	1	1	1	1	1
1535	chr13	41434843	41435823	981	0	619	KIAA0564,LOC100507240	KIAA0564	Neg	-0.4875	3	0.00917431	FALSE	FALSE	13	13	13	13	5	13	13	5	11
1536	chr13	42494945	42495934	990	353	637	DNAJC15	DNAJC15	Neg	-0.6707	3	0.0525253	FALSE	FALSE	1	13	1	1	4	1	1	1	1
1537	chr13	43350364	43350957	594	0	594	LACC1,CCDC122	CCDC122	NS	0.0752	0	0.0117845	FALSE	FALSE	6	13	2	2	4	5	2	1	6
1538	chr13	44672496	44673381	886	0	0	KCTD4,GTF2F2	GTF2F2	NS	-0.1166	0	0.00451467	FALSE	FALSE	11	11	11	11	7	6	7	5	11
1539	chr13	44810732	44811617	886	0	886	SNORA31,LOC100190939,TPT1	TPT1	Neg	-0.29	3	0.00451467	FALSE	FALSE	9	9	2	2	4	2	2	4	2
1540	chr13	45325015	45325514	500	0	0	SIAH3	NA	NA	NA	0	0.006	FALSE	FALSE	13	13	13	12	13	12	12	12	12
1541	chr13	45577282	45578205	924	0	0	CPB2	CPB2	NS	-0.018	0	0.0021645	FALSE	FALSE	13	13	5	11	13	13	13	11	13
1542	chr13	45654833	45655332	500	0	0	LCP1	LCP1	NS	-0.0535	0	0.008	TRUE	FALSE	13	4	13	4	7	13	13	12	13
1543	chr13	45858586	45860280	1695	987	708	KIAA0226L	NA	NA	NA	2	0.0690265	FALSE	FALSE	3	12	2	1	2	3	12	3	3
1544	chr13	46367362	46368458	1097	0	0	HTR2A	HTR2A	NS	-0.1488	0	0.0154968	FALSE	FALSE	11	12	12	12	12	7	12	12	6
1545	chr13	46369064	46369642	579	0	0	HTR2A	HTR2A	NS	-0.0579	0	0.0138169	FALSE	FALSE	13	12	12	12	13	11	13	3	2
1546	chr13	46370373	46370872	500	0	0	HTR2A	HTR2A	NS	0.0691	1	0.004	FALSE	FALSE	13	13	13	13	13	11	13	12	13
1547	chr13	47703241	47704258	1018	0	1018	ITM2B	ITM2B	Neg	-0.4651	3	0.0108055	TRUE	FALSE	13	7	4	12	13	11	12	11	12
1548	chr13	47774209	47774994	786	0	786	RB1	RB1	NS	-0.0027	3	0.00636132	FALSE	FALSE	13	2	6	12	5	11	6	6	8
1549	chr13	48179080	48179763	684	0	0	CYSLTR2	CYSLTR2	NS	-0.15	0	0.0146199	FALSE	FALSE	13	13	13	13	13	13	13	13	13
1550	chr13	48691641	48692444	804	319	485	MLNR	NA	NA	NA	2	0.0721393	FALSE	FALSE	3	13	2	3	3	3	3	3	3
1551	chr13	49165326	49166217	892	0	274	EBPL	EBPL	NS	-0.0566	3	0.00560538	FALSE	FALSE	11	11	11	11	11	11	5	11	11
1552	chr13	49551951	49553275	1325	0	1325	DLEU1,DLEU2	DLEU1	Neg	-0.3153	0	0.0369811	TRUE	FALSE	2	1	1	1	1	1	1	1	1
1553	chr13	50537570	50539459	1890	0	0	GUCY1B2	GUCY1B2	Pos	0.3508	0	0.0174603	TRUE	FALSE	7	12	13	7	3	12	3	12	12
1554	chr13	50539984	50540579	596	0	0	GUCY1B2	GUCY1B2	Pos	0.3987	0	0.0201342	FALSE	FALSE	11	12	13	12	11	11	12	12	12
1555	chr13	50693169	50693668	500	0	500	FAM124A	NA	NA	NA	3	0.008	FALSE	FALSE	6	13	12	12	12	12	13	12	12
1556	chr13	50812531	50813155	625	0	0	SERPINE3	NA	NA	NA	0	0.0064	FALSE	FALSE	11	12	11	13	13	11	13	13	13
1557	chr13	51276420	51277299	880	155	725	DHRS12	DHRS12	NS	-0.2096	3	0.0352273	FALSE	FALSE	2	1	2	2	1	2	1	2	2
1558	chr13	51496566	51497671	1106	0	0	UTP14C,ALG11	ALG11	NS	-0.1074	3	0.00632911	FALSE	FALSE	10	10	5	10	9	10	10	10	10
1559	chr13	52320898	52322373	1476	0	1476	PCDH8	NA	NA	NA	2	0.0291328	FALSE	TRUE	3	13	13	12	12	12	12	12	12
1560	chr13	52323298	52324197	900	699	201	NA	NA	NA	NA	2	0.0666667	TRUE	FALSE	1	13	2	1	3	2	3	3	3
1561	chr13	57101142	57102324	1183	737	446	PCDH17	PCDH17	NS	0.0917	2	0.0583263	TRUE	TRUE	3	13	13	12	3	3	2	3	3
1562	chr13	57103299	57104198	900	0	900	PCDH17	PCDH17	NS	0.0817	0	0.0333333	FALSE	TRUE	3	13	2	12	3	3	2	3	3
1563	chr13	57104919	57106405	1487	1487	0	PCDH17	PCDH17	NS	-0.1238	0	0.0907868	FALSE	TRUE	3	13	13	13	12	12	3	12	12
1564	chr13	69581136	69581830	695	0	695	KLHL1,ATXN8OS	KLHL1	NS	0.1385	0	0.00863309	TRUE	FALSE	12	13	13	13	13	13	13	13	13
1565	chr13	76358798	76359805	1008	303	705	KCTD12	KCTD12	NS	0.1751	0	0.0515873	FALSE	FALSE	3	13	6	13	4	6	2	1	4
1566	chr13	76463223	76463920	698	0	698	CLN5	CLN5	NS	-0.1788	3	0.0286533	FALSE	FALSE	2	4	2	1	4	2	4	4	4
1567	chr13	77212932	77213558	627	0	0	SLAIN1	SLAIN1	Pos	0.5247	0	0.00797448	FALSE	FALSE	11	13	13	11	13	13	13	13	13
1568	chr13	77390156	77392853	2698	958	1740	EDNRB	EDNRB	NS	0.1957	2	0.0444774	FALSE	FALSE	2	13	13	12	2	2	2	3	3
1569	chr13	77448253	77448752	500	0	0	EDNRB	EDNRB	NS	0.0123	3	0.004	FALSE	FALSE	13	13	13	13	13	13	13	13	13
1570	chr13	78078912	78079597	686	270	416	NA	NA	NA	NA	2	0.0437318	TRUE	FALSE	3	11	12	12	12	12	12	12	12
1571	chr13	78080017	78080714	698	207	491	NA	NA	NA	NA	3	0.0472779	FALSE	FALSE	3	11	3	12	12	12	12	12	12
1572	chr13	78131435	78132532	1098	0	1098	RNF219	RNF219	NS	0.0282	3	0.0255009	FALSE	FALSE	3	13	1	1	2	2	1	2	2
1573	chr13	83351207	83352406	1200	234	966	SLITRK1	SLITRK1	NS	0.0923	2	0.045	FALSE	TRUE	3	13	13	13	3	13	13	3	13
1574	chr13	83354565	83355669	1105	0	0	SLITRK1	SLITRK1	NS	0.0854	2	0.0244344	FALSE	TRUE	2	13	13	13	12	13	13	3	13
1575	chr13	87124203	87125334	1132	320	812	SLITRK5	SLITRK5	Pos	0.2861	2	0.0353357	TRUE	FALSE	3	13	12	13	12	12	3	3	12
1576	chr13	90376840	90377339	500	0	0	LINC00410	NA	NA	NA	1	0.014	FALSE	FALSE	13	11	13	13	13	13	13	13	13
1577	chr13	90378331	90378924	594	0	0	LINC00410	NA	NA	NA	1	0.013468	FALSE	FALSE	13	11	13	13	13	13	13	13	13
1578	chr13	93999650	94000235	586	586	0	NA	NA	NA	NA	0	0.0665529	TRUE	FALSE	1	1	1	1	1	1	1	1	1
1579	chr13	94152389	94152988	600	600	0	NA	NA	NA	NA	2	0.0683333	FALSE	FALSE	3	13	12	12	12	12	12	12	12
1580	chr13	94157589	94158383	795	234	561	NA	NA	NA	NA	2	0.0616352	TRUE	FALSE	2	6	12	12	3	3	12	3	12
1581	chr13	95001692	95002470	779	0	779	CLDN10	CLDN10	Neg	-0.3251	3	0.012837	TRUE	FALSE	7	12	13	12	12	12	12	12	12
1582	chr13	98757437	98758934	1498	0	0	GPR183,UBAC2	UBAC2	NS	0.2039	0	0.00801068	FALSE	FALSE	11	4	11	4	5	4	4	5	5
1583	chr13	98801312	98802512	1201	0	0	FKSG29,UBAC2	UBAC2	NS	0.1496	0	0.00582848	FALSE	FALSE	11	11	10	5	11	10	11	10	11
1584	chr13	99344728	99345855	1128	482	646	CLYBL	CLYBL	NS	-0.0548	2	0.0478723	FALSE	FALSE	3	12	13	3	3	3	3	3	3
1585	chr13	100125916	100126527	612	0	612	TMTC4	TMTC4	NS	0.0789	3	0.0277778	FALSE	FALSE	3	3	2	2	13	13	2	12	12
1586	chr13	102516363	102517464	1102	0	0	SLC10A2	SLC10A2	NS	-0.1105	0	0.00998185	FALSE	FALSE	6	13	13	13	13	13	13	13	13
1587	chr13	102517690	102518265	576	0	0	SLC10A2	SLC10A2	NS	0.0913	1	0.0138889	FALSE	FALSE	7	13	13	7	13	13	13	13	13
1588	chr13	108043938	108044841	904	0	0	MYO16	NA	NA	NA	1	0.0121681	FALSE	FALSE	12	13	13	13	13	13	13	13	13
1589	chr13	108045758	108046257	500	0	0	MYO16	NA	NA	NA	0	0.012	FALSE	FALSE	12	13	13	13	13	13	13	13	13
1590	chr13	109758493	109758992	500	167	333	COL4A1,COL4A2	COL4A2	NS	0.1658	2	0.052	FALSE	FALSE	3	12	12	12	1	1	1	1	1
1591	chr13	110169456	110170075	620	575	45	ING1	ING1	NS	-0.1411	0	0.1	FALSE	FALSE	9	11	11	10	11	11	11	11	10
1592	chr13	111767405	111768723	1319	159	1160	SOX1	NA	NA	NA	2	0.0341168	TRUE	FALSE	3	13	13	13	12	12	12	12	12
1593	chr13	111774068	111774859	792	578	214	NA	NA	NA	NA	2	0.0757576	TRUE	FALSE	3	13	13	13	12	12	12	12	12
1594	chr13	111776183	111776682	500	238	262	NA	NA	NA	NA	2	0.06	FALSE	FALSE	3	13	12	13	12	12	12	12	12
1595	chr13	111866002	111866891	890	890	0	NA	NA	NA	NA	0	0.1	FALSE	FALSE	11	13	13	13	13	13	13	13	13
1596	chr13	111943000	111944015	1016	282	734	NA	NA	NA	NA	1	0.0354331	FALSE	FALSE	13	13	13	13	13	13	13	13	13
1597	chr13	112347486	112348067	582	0	0	C13orf35	NA	NA	NA	0	0.0824742	FALSE	FALSE	13	12	13	13	13	13	13	12	12
1598	chr13	112390289	112391798	1510	0	1510	ATP11A	NA	NA	NA	3	0.0192053	FALSE	FALSE	7	1	1	4	13	13	13	11	13
1599	chr13	113114666	113115713	1048	543	505	NA	NA	NA	NA	0	0.0706107	FALSE	FALSE	13	13	12	13	13	9	13	13	11
1600	chr13	113151224	113152039	816	0	0	ADPRHL1	ADPRHL1	Neg	-0.3225	0	0.0367647	FALSE	FALSE	11	1	1	1	2	1	4	1	11
1601	chr13	113367033	113367731	699	0	0	GRK1	GRK1	NS	0.0765	0	0.0300429	FALSE	FALSE	13	13	6	13	12	12	12	12	12
1602	chr13	113368236	113368841	606	0	0	GRK1	GRK1	NS	-0.0752	1	0.00330033	FALSE	FALSE	13	13	12	13	13	12	14	12	8
1603	chr13	113576385	113577430	1046	118	928	GAS6	GAS6	Pos	0.4203	3	0.040153	FALSE	FALSE	10	13	13	13	10	10	11	10	10
1604	chr13	113615377	113616258	882	363	519	FAM70B	FAM70B	NS	-0.0801	1	0.0442177	FALSE	FALSE	11	12	13	13	13	12	11	3	11
1605	chr13	113782118	113783017	900	270	630	RASA3	RASA3	NS	0.096	0	0.0566667	FALSE	FALSE	11	11	13	11	13	5	10	13	5
1606	chr13	113823696	113824405	710	585	125	RASA3	RASA3	NS	-0.093	0	0.0859155	FALSE	FALSE	6	11	13	11	13	10	11	13	10
1607	chr13	113894743	113895242	500	461	39	RASA3	RASA3	NS	0.1375	1	0.064	FALSE	FALSE	7	11	3	7	13	4	7	11	5
1608	chr14	18755940	18756439	500	500	0	NA	NA	NA	NA	0	0.092	FALSE	FALSE	13	8	11	13	13	13	13	13	13
1609	chr14	18958849	18959654	806	806	0	NA	NA	NA	NA	0	0.0980149	FALSE	FALSE	13	11	10	13	13	13	13	13	13
1610	chr14	19090588	19091087	500	0	0	POTEM	NA	NA	NA	0	0.146	FALSE	FALSE	13	13	11	13	13	13	13	13	13
1611	chr14	19285503	19286204	702	0	0	OR4Q3	OR4Q3	NS	-0.0619	0	0.0042735	FALSE	FALSE	13	13	13	13	13	13	13	13	13
1612	chr14	19318130	19319109	980	0	0	OR4M1	OR4M1	NS	-0.0091	0	0.0102041	FALSE	FALSE	13	13	13	13	13	13	13	13	13
1613	chr14	19365484	19365983	500	0	0	OR4N2	OR4N2	Pos	0.265	0	0.012	FALSE	FALSE	13	8	8	13	13	13	13	13	13
1614	chr14	19414297	19415090	794	0	0	OR4K2	OR4K2	NS	0.0188	0	0.00503778	FALSE	FALSE	13	13	11	13	13	13	13	13	13
1615	chr14	19780408	19781610	1203	0	0	OR11H4	NA	NA	NA	0	0.00498753	FALSE	FALSE	13	13	13	13	13	13	13	13	13
1616	chr14	19866768	19867267	500	0	0	CCNB1IP1	CCNB1IP1	Neg	-0.2825	0	0.008	FALSE	FALSE	9	9	9	2	7	10	9	9	10
1617	chr14	20129663	20130162	500	0	0	RNASE11,RNASE12	RNASE11	NS	0.0221	1	0.02	FALSE	FALSE	13	2	6	13	13	13	12	12	13
1618	chr14	20162829	20163429	601	151	450	NA	NA	NA	NA	2	0.0399334	TRUE	FALSE	2	1	2	2	4	2	1	1	2
1619	chr14	20170309	20171329	1021	206	815	NA	NA	NA	NA	2	0.0470127	FALSE	FALSE	2	2	2	2	2	3	2	2	2
1620	chr14	20226031	20226530	500	0	0	ANG,RNASE4	ANG	NS	0.0033	0	0.008	FALSE	FALSE	13	11	4	13	13	11	11	13	13
1621	chr14	20282322	20283245	924	0	0	EDDM3A	NA	NA	NA	0	0.00541126	FALSE	FALSE	13	13	13	13	13	13	12	13	13
1622	chr14	20306260	20307183	924	0	0	EDDM3B	NA	NA	NA	0	0.00649351	FALSE	FALSE	11	13	13	7	13	13	12	13	13
1623	chr14	20339584	20340487	904	0	0	RNASE1	RNASE1	NS	-0.1447	3	0.0232301	FALSE	FALSE	11	4	7	13	13	13	4	13	13
1624	chr14	20428430	20429513	1084	0	0	RNASE3	NA	NA	NA	0	0.00830258	FALSE	FALSE	13	13	13	13	13	13	12	13	13
1625	chr14	20492683	20494065	1383	0	0	RNASE2	RNASE2	Neg	-0.3038	1	0.0101229	FALSE	FALSE	13	12	6	12	13	13	12	13	12
1626	chr14	20525657	20526345	689	0	117	METTL17	NA	NA	NA	0	0.0101597	FALSE	FALSE	13	11	13	13	7	11	11	7	7
1627	chr14	20536098	20536795	698	0	0	SLC39A2	SLC39A2	NS	-0.0884	0	0.00573066	FALSE	FALSE	7	11	11	11	5	11	11	4	11
1628	chr14	20930862	20931653	792	0	0	SNORD9,CHD8	CHD8	NS	0.0289	0	0.00505051	FALSE	FALSE	10	10	10	10	10	10	10	10	10
1629	chr14	20935321	20936139	819	0	0	SNORD8,CHD8	CHD8	NS	-0.1532	0	0.00610501	FALSE	FALSE	10	10	10	10	10	10	10	10	10
1630	chr14	21076477	21077088	612	0	0	SALL2	SALL2	NS	-0.0731	0	0.00163399	TRUE	FALSE	5	11	12	12	12	13	12	12	12
1631	chr14	21172913	21174026	1114	0	0	OR10G2	NA	NA	NA	0	0.00718133	FALSE	FALSE	13	13	12	13	13	13	12	13	13
1632	chr14	21202946	21203958	1013	0	0	OR4E2	NA	NA	NA	1	0.011846	FALSE	FALSE	13	13	12	13	13	13	13	13	13
1633	chr14	22127653	22128266	614	439	175	DAD1	DAD1	NS	-0.164	0	0.0700326	TRUE	FALSE	1	1	1	1	1	1	1	1	1
1634	chr14	22469090	22469990	901	0	901	PRMT5	PRMT5	NS	0.0106	1	0.0332963	FALSE	FALSE	1	1	4	1	4	1	1	1	1
1635	chr14	22523691	22524288	598	0	324	NA	NA	NA	NA	0	0.0100334	FALSE	FALSE	11	13	9	13	11	6	13	11	11
1636	chr14	22631984	22632864	881	0	881	C14orf119,ACIN1	ACIN1	NS	-0.1121	3	0.00340522	TRUE	FALSE	10	4	15	2	4	9	9	9	2
1637	chr14	22695598	22696097	500	0	0	SLC7A8	SLC7A8	NS	-0.0163	0	0.002	FALSE	FALSE	10	7	12	12	11	11	13	11	12
1638	chr14	22892185	22893002	818	0	818	SLC22A17	SLC22A17	NS	-0.2416	3	0.00977995	FALSE	FALSE	12	12	3	12	12	13	12	12	12
1639	chr14	22975211	22975810	600	0	0	MYH7	MYH7	NS	0.1825	0	0.01	TRUE	FALSE	13	7	3	13	13	5	13	13	12
1640	chr14	23624458	23624957	500	0	0	NRL	NA	NA	NA	0	0.004	TRUE	FALSE	13	13	12	11	13	13	12	13	12
1641	chr14	23681848	23682545	698	0	698	FAM158A,PSME2	PSME2	NS	-0.1689	0	0.00286533	FALSE	FALSE	10	7	2	2	7	10	11	10	7
1642	chr14	23757095	23757799	705	0	0	MDP1,NEDD8-MDP1,NEDD8	NEDD8	NS	-0.0661	0	0.0113475	FALSE	FALSE	11	10	9	10	10	10	10	10	10
1643	chr14	23838469	23839246	778	736	42	DHRS1,C14orf21	C14orf21	NS	0.1162	0	0.0938303	FALSE	FALSE	2	1	1	1	1	1	1	1	1
1644	chr14	23840080	23840579	500	0	500	DHRS1,C14orf21	DHRS1	NS	-0.0904	3	0.006	FALSE	FALSE	10	9	4	2	6	10	7	9	6
1645	chr14	23851352	23852557	1206	0	1206	CIDEB,LTB4R	CIDEB	NS	0.0088	0	0.00995025	FALSE	FALSE	11	11	10	6	11	11	4	9	7
1646	chr14	23875633	23876356	724	0	561	ADCY4,RIPK3	ADCY4	NS	0.0821	0	0.00828729	FALSE	TRUE	12	13	12	13	12	12	11	12	12
1647	chr14	23880255	23880944	690	0	578	RIPK3	RIPK3	NS	0.0286	0	0.00434783	FALSE	TRUE	12	11	12	12	13	12	12	13	12
1648	chr14	23936666	23937369	704	0	704	NYNRIN	NA	NA	NA	0	0.00852273	FALSE	FALSE	6	11	3	12	11	13	7	7	7
1649	chr14	24147889	24148794	906	0	0	GZMH	GZMH	NS	-0.0763	0	0.00220751	FALSE	FALSE	13	13	11	7	13	13	13	13	13
1650	chr14	24589340	24590256	917	113	804	STXBP6	STXBP6	NS	0.0519	2	0.0305344	TRUE	TRUE	3	13	3	12	12	1	3	3	2
1651	chr14	26137368	26138672	1305	0	1051	NOVA1	NOVA1	NS	-0.1009	2	0.0429119	TRUE	FALSE	2	13	3	13	12	3	3	12	2
1652	chr14	28303889	28304781	893	142	751	FOXG1	FOXG1	NS	-0.0589	2	0.0324748	TRUE	TRUE	3	1	12	12	12	3	12	12	12
1653	chr14	28316651	28317771	1121	301	820	C14orf23	NA	NA	NA	2	0.0356824	FALSE	FALSE	3	13	12	12	12	12	12	12	12
1654	chr14	28324194	28324693	500	500	0	C14orf23	NA	NA	NA	0	0.066	FALSE	FALSE	3	13	13	6	3	3	3	3	3
1655	chr14	30927425	30928348	924	0	0	HEATR5A	NA	NA	NA	0	0.00649351	FALSE	FALSE	11	11	9	7	7	10	11	11	7
1656	chr14	31866167	31866767	601	0	0	AKAP6	NA	NA	NA	0	0	FALSE	FALSE	13	7	11	13	13	13	13	13	13
1657	chr14	31867072	31867764	693	0	0	AKAP6	NA	NA	NA	0	0.00721501	TRUE	FALSE	13	11	11	13	13	13	13	13	13
1658	chr14	32472545	32473129	585	585	0	NA	NA	NA	NA	3	0.0478632	TRUE	FALSE	3	13	12	12	3	3	3	3	3
1659	chr14	34252205	34252787	583	0	583	CFL2	CFL2	NS	-0.0615	3	0.0188679	FALSE	FALSE	2	2	4	1	4	1	4	4	1
1660	chr14	34416510	34417119	610	0	0	BAZ1A	BAZ1A	NS	-0.0116	0	0.00163934	FALSE	FALSE	13	13	11	13	13	13	13	13	13
1661	chr14	34944394	34945197	804	0	804	NFKBIA	NFKBIA	NS	0.1307	3	0.0174129	FALSE	FALSE	2	7	4	4	4	2	7	4	2
1662	chr14	35859698	35860197	500	0	0	MBIP	MBIP	Neg	-0.5418	0	0.024	FALSE	FALSE	2	1	1	2	2	2	2	1	2
1663	chr14	36052730	36053621	892	299	593	SFTA3	NA	NA	NA	3	0.044843	TRUE	FALSE	3	12	14	12	12	12	12	12	12
1664	chr14	36054012	36054716	705	0	705	SFTA3	NA	NA	NA	3	0.022695	FALSE	FALSE	3	13	12	12	12	12	12	12	12
1665	chr14	36058008	36058899	892	892	0	NKX2-1	NA	NA	NA	2	0.0605381	FALSE	TRUE	3	13	12	12	3	3	12	3	12
1666	chr14	36122786	36123499	714	557	157	NKX2-8	NKX2-8	NS	0.0092	2	0.0672269	TRUE	TRUE	3	13	12	12	12	12	12	12	12
1667	chr14	36194172	36195471	1300	443	857	PAX9	PAX9	NS	0.2014	3	0.0492308	FALSE	TRUE	3	13	3	12	12	12	3	3	12
1668	chr14	36195983	36196870	888	334	554	PAX9	PAX9	NS	0.169	3	0.0664414	FALSE	TRUE	3	13	3	12	3	12	3	3	12
1669	chr14	36201659	36202366	708	708	0	PAX9	PAX9	NS	-0.09	0	0.0847458	FALSE	TRUE	3	6	12	12	3	3	3	3	12
1670	chr14	36736149	36736842	694	406	288	MIPOL1	MIPOL1	NS	-0.0313	0	0.0475504	FALSE	FALSE	1	1	4	13	1	1	4	1	1
1671	chr14	37135866	37136647	782	0	782	FOXA1	FOXA1	NS	0.0979	0	0.0153453	TRUE	FALSE	12	13	4	12	11	12	12	12	12
1672	chr14	37746863	37747838	976	634	342	SSTR1	SSTR1	NS	0.0411	2	0.0532787	FALSE	TRUE	3	13	3	13	12	3	2	3	4
1673	chr14	37749478	37750287	810	810	0	SSTR1	SSTR1	NS	0.0379	2	0.0530864	FALSE	TRUE	3	13	12	13	13	2	2	3	1
1674	chr14	38770289	38770788	500	0	0	NA	NA	NA	NA	0	0.008	FALSE	FALSE	13	11	1	7	11	13	11	11	13
1675	chr14	41144466	41145747	1282	140	1142	LRFN5	LRFN5	NS	-0.0753	2	0.0374415	FALSE	TRUE	3	13	3	12	3	12	3	3	3
1676	chr14	44501676	44502566	891	190	701	KLHL28,FAM179B	KLHL28	NS	-0.1366	0	0.0381594	FALSE	FALSE	2	1	1	1	1	1	1	1	1
1677	chr14	44792823	44793795	973	0	973	MIS18BP1	NA	NA	NA	0	0.020555	FALSE	FALSE	6	13	1	1	4	1	4	1	13
1678	chr14	47213004	47213803	800	621	179	MDGA2	NA	NA	NA	2	0.085	FALSE	FALSE	3	13	13	13	12	3	3	3	12
1679	chr14	50070123	50070733	611	0	611	MAP4K5,ATL1	MAP4K5	NS	-0.2423	0	0.00490998	TRUE	FALSE	11	13	13	6	5	6	13	6	7
1680	chr14	50359288	50360602	1315	0	0	NIN	NIN	Neg	-0.4416	3	0.0121673	TRUE	FALSE	12	13	11	4	11	4	11	4	4
1681	chr14	50361500	50362447	948	0	0	NIN	NIN	NS	-0.2219	0	0.00316456	FALSE	FALSE	12	13	11	4	11	9	11	11	11
1682	chr14	50406279	50406778	500	0	317	ABHD12B	ABHD12B	NS	0.1416	0	0.002	FALSE	FALSE	13	13	13	12	13	12	12	12	12
1683	chr14	51604231	51605106	876	776	100	NID2	NID2	NS	0.2393	2	0.0627854	FALSE	FALSE	3	13	12	12	4	2	2	3	1
1684	chr14	51849303	51849802	500	0	500	PTGER2	PTGER2	NS	0.037	3	0.01	FALSE	TRUE	12	13	13	7	13	4	12	12	2
1685	chr14	51849824	51850604	781	168	613	PTGER2	PTGER2	NS	0.0561	3	0.0486556	FALSE	TRUE	3	6	13	3	4	1	3	3	1
1686	chr14	53490220	53491211	992	992	0	BMP4	BMP4	NS	0.0127	0	0.0705645	FALSE	FALSE	3	13	1	1	1	1	1	1	1
1687	chr14	53931832	53932553	722	0	722	CDKN3	CDKN3	NS	-0.0667	1	0.00831025	FALSE	FALSE	13	13	11	13	13	13	13	13	13
1688	chr14	55114882	55115777	896	0	896	KTN1,KTN1-AS1	KTN1	NS	-0.1736	0	0.0245536	FALSE	FALSE	2	4	2	6	2	4	2	4	2
1689	chr14	55333830	55334610	781	0	0	LINC00520	NA	NA	NA	3	0.00768246	FALSE	FALSE	6	11	13	13	11	13	11	11	13
1690	chr14	55335020	55335733	714	0	0	LINC00520	NA	NA	NA	3	0.0112045	FALSE	FALSE	7	7	13	13	11	13	11	11	13
1691	chr14	56342269	56343066	798	0	707	OTX2	OTX2	NS	0.0787	2	0.0137845	FALSE	TRUE	6	13	12	12	12	12	12	12	12
1692	chr14	56346138	56346963	826	456	370	OTX2	OTX2	NS	-0.0172	2	0.0435835	FALSE	TRUE	3	13	12	12	12	12	12	12	12
1693	chr14	56347389	56348084	696	220	476	OTX2,OTX2OS1	OTX2	NS	0.0146	2	0.045977	FALSE	TRUE	3	13	12	12	12	12	12	12	12
1694	chr14	56348587	56349576	990	283	707	OTX2,OTX2OS1	OTX2	NS	-0.0386	2	0.0414141	TRUE	TRUE	3	13	12	12	12	12	12	12	12
1695	chr14	57031724	57032223	500	0	0	C14orf105	C14orf105	NS	0.0078	0	0.002	FALSE	FALSE	11	13	11	13	13	13	12	13	13
1696	chr14	57133852	57134456	605	0	0	SLC35F4	SLC35F4	NS	-0.0006	0	0.00495868	FALSE	FALSE	13	13	13	13	13	13	13	13	13
1697	chr14	58173106	58174210	1105	159	946	DACT1	DACT1	NS	-0.0502	2	0.0371041	FALSE	FALSE	3	12	12	2	2	1	3	3	1
1698	chr14	59002472	59003265	794	0	794	GPR135	GPR135	NS	0.139	0	0.00629723	FALSE	FALSE	12	11	11	11	11	10	11	11	10
1699	chr14	59003662	59004161	500	0	343	GPR135	GPR135	NS	0.0572	3	0.004	FALSE	FALSE	11	11	11	11	11	10	7	11	11
1700	chr14	59781451	59781950	500	0	0	PPM1A	PPM1A	NS	-0.0797	0	0.008	FALSE	FALSE	13	7	13	7	13	13	13	13	12
1701	chr14	60043747	60045251	1505	130	1375	SIX6	NA	NA	NA	2	0.0272425	TRUE	TRUE	3	13	13	12	12	12	12	12	12
1702	chr14	60046749	60047444	696	696	0	SIX6	NA	NA	NA	2	0.0517241	FALSE	TRUE	3	13	13	12	12	12	12	12	12
1703	chr14	60515498	60516392	895	0	895	SLC38A6,TRMT5	TRMT5	NS	0.1597	3	0.0100559	FALSE	FALSE	11	1	6	2	6	9	6	5	6
1704	chr14	61652769	61653476	708	45	663	FLJ43390	NA	NA	NA	3	0.0183616	TRUE	FALSE	3	13	12	12	12	12	12	12	12
1705	chr14	61653986	61654672	687	47	640	FLJ43390	NA	NA	NA	3	0.0320233	FALSE	FALSE	3	12	3	3	3	12	3	3	3
1706	chr14	62582808	62583307	500	0	500	KCNH5	NA	NA	NA	2	0.03	FALSE	FALSE	3	13	3	12	12	12	12	12	3
1707	chr14	62854306	62855290	985	0	0	GPHB5	GPHB5	NS	-0.0476	1	0.0071066	FALSE	FALSE	13	13	13	13	13	13	12	13	13
1708	chr14	64077005	64079218	2214	1946	268	HSPA2	HSPA2	Neg	-0.534	0	0.0835592	FALSE	FALSE	2	6	13	3	12	3	3	2	1
1709	chr14	64238810	64239504	695	0	695	PLEKHG3	PLEKHG3	NS	-0.1697	3	0.0100719	FALSE	FALSE	2	12	12	12	4	12	12	5	12
1710	chr14	66723766	66724555	790	0	0	FAM71D	NA	NA	NA	0	0.00253165	TRUE	FALSE	13	7	6	7	5	5	7	6	5
1711	chr14	67052973	67054468	1496	0	1161	TMEM229B	NA	NA	NA	3	0.0100267	TRUE	FALSE	12	12	12	12	11	12	12	12	12
1712	chr14	67232744	67233534	791	0	0	RDH11	RDH11	NS	-0.0792	0	0.011378	FALSE	FALSE	13	13	6	13	13	13	13	13	13
1713	chr14	67234242	67234958	717	0	0	RDH11	RDH11	NS	-0.2134	0	0	FALSE	FALSE	13	13	11	13	13	13	13	13	13
1714	chr14	68795320	68796409	1090	407	683	GALNTL1	GALNTL1	Pos	0.2942	2	0.0587156	FALSE	FALSE	3	12	3	12	12	2	3	3	12
1715	chr14	70071206	70072018	813	0	0	ADAM20	NA	NA	NA	0	0.00123001	FALSE	FALSE	13	13	13	13	13	11	13	13	13
1716	chr14	70442816	70443629	814	0	814	PCNX	PCNX	NS	0.1631	3	0.0159705	TRUE	FALSE	13	2	6	1	4	4	6	4	6
1717	chr14	71023850	71024754	905	0	0	LOC145474	NA	NA	NA	0	0.00220994	FALSE	FALSE	7	13	13	5	7	9	13	6	7
1718	chr14	71065383	71065958	576	0	0	SIPA1L1	SIPA1L1	NS	0.078	0	0.0121528	FALSE	FALSE	11	13	11	10	13	11	13	10	13
1719	chr14	71469550	71470256	707	0	707	RGS6	RGS6	NS	-0.1103	3	0.0381895	FALSE	FALSE	3	13	13	1	12	12	12	12	12
1720	chr14	72428741	72429240	500	500	0	DPF3	DPF3	NS	-0.2236	2	0.07	TRUE	TRUE	3	2	3	3	1	1	1	3	1
1721	chr14	73028032	73028531	500	500	0	HEATR4,C14orf169	C14orf169	Neg	-0.2878	0	0.098	FALSE	FALSE	2	2	1	1	2	2	1	1	1
1722	chr14	73072691	73073514	824	0	824	ACOT1,HEATR4	ACOT1	NS	-0.1468	0	0.0242718	FALSE	FALSE	2	13	1	13	4	11	4	6	13
1723	chr14	73298567	73299468	902	0	396	C14orf43	C14orf43	NS	-0.1687	0	0.00997783	TRUE	FALSE	12	4	4	4	11	9	5	11	5
1724	chr14	73775013	73775612	600	0	600	VSX2	NA	NA	NA	2	0.01	FALSE	TRUE	12	13	12	12	12	12	12	12	12
1725	chr14	73776528	73777334	807	807	0	VSX2	NA	NA	NA	0	0.105328	FALSE	TRUE	3	13	12	3	12	12	12	12	12
1726	chr14	74150349	74151253	905	0	905	LTBP2	NA	NA	NA	0	0.00883978	FALSE	TRUE	13	11	11	7	5	2	5	2	7
1727	chr14	75659517	75660306	790	0	0	BCYRN1	BCYRN1	NS	-0.0328	1	0.0113924	FALSE	FALSE	13	12	13	13	13	13	13	12	12
1728	chr14	75906987	75907886	900	0	0	ESRRB	ESRRB	NS	-0.1987	0	0.0133333	TRUE	FALSE	13	13	13	12	12	12	13	12	12
1729	chr14	76296622	76297221	600	0	600	VASH1	VASH1	NS	0.1692	0	0.04	FALSE	FALSE	3	13	13	12	13	2	3	12	2
1730	chr14	76561469	76562188	720	498	222	IRF2BPL	NA	NA	NA	3	0.0777778	FALSE	FALSE	4	7	2	4	1	1	4	1	1
1731	chr14	76809098	76809597	500	0	428	NGB	NGB	NS	0.0202	0	0.01	FALSE	FALSE	12	13	11	13	13	13	13	12	11
1732	chr14	76858563	76859062	500	0	500	POMT2,GSTZ1	POMT2	NS	-0.1508	0	0.002	FALSE	FALSE	2	4	2	1	5	13	6	6	6
1733	chr14	76960450	76961429	980	0	0	NOXRED1	NA	NA	NA	0	0.00918367	FALSE	FALSE	9	11	10	10	10	10	10	10	10
1734	chr14	76995116	76996313	1198	0	1198	C14orf133,AHSA1	AHSA1	NS	-0.0351	3	0.0158598	FALSE	FALSE	2	2	2	2	2	9	4	9	2
1735	chr14	77246015	77246791	777	0	289	ALKBH1,SLIRP	ALKBH1	NS	-0.0465	3	0.00514801	FALSE	FALSE	9	9	1	2	9	9	10	10	6
1736	chr14	77299270	77299963	694	0	59	C14orf178	NA	NA	NA	0	0.00432277	TRUE	FALSE	6	11	13	13	11	13	13	13	13
1737	chr14	80936478	80937382	905	0	0	STON2	NA	NA	NA	0	0.0165746	TRUE	FALSE	11	5	13	13	4	4	13	4	5
1738	chr14	85064890	85067099	2210	465	1745	FLRT2	FLRT2	NS	-0.151	2	0.0484163	FALSE	TRUE	3	13	12	13	1	1	1	1	1
1739	chr14	85067296	85068499	1204	1095	109	FLRT2	FLRT2	NS	-0.2222	2	0.0722591	TRUE	TRUE	3	13	12	13	4	1	4	1	1
1740	chr14	87528425	87529228	804	580	224	GALC	GALC	Neg	-0.3174	3	0.0920398	FALSE	FALSE	2	1	13	1	2	2	1	2	1
1741	chr14	87538988	87539487	500	0	0	GPR65	GPR65	NS	-0.0372	0	0.006	FALSE	FALSE	13	13	13	5	13	13	13	13	13
1742	chr14	87539928	87541013	1086	0	0	GPR65	GPR65	NS	0.0171	0	0.00368324	FALSE	FALSE	13	13	13	6	13	13	13	13	13
1743	chr14	87806296	87806795	500	0	0	KCNK10	KCNK10	Pos	0.3606	3	0.012	FALSE	FALSE	7	13	7	13	13	13	13	13	13
1744	chr14	87860936	87861613	678	0	678	KCNK10	KCNK10	NS	-0.0259	0	0.0117994	FALSE	FALSE	12	13	12	12	12	12	12	12	12
1745	chr14	88563388	88564070	683	683	0	NA	NA	NA	NA	0	0.0893119	FALSE	FALSE	3	8	2	3	2	2	3	3	2
1746	chr14	89110400	89111703	1304	0	0	PRO1768,FOXN3	FOXN3	NS	0.055	0	0.0107362	FALSE	FALSE	7	13	11	13	13	11	13	13	13
1747	chr14	89919237	89920046	810	810	0	NA	NA	NA	NA	0	0.091358	TRUE	FALSE	1	1	1	1	4	1	4	1	1
1748	chr14	91402906	91403405	500	0	0	TC2N	TC2N	NS	-0.1823	0	0.01	TRUE	FALSE	13	13	13	6	11	12	13	13	11
1749	chr14	91857729	91858924	1196	259	937	SLC24A4	SLC24A4	NS	0.0685	3	0.0267559	TRUE	TRUE	3	13	12	12	12	12	12	12	12
1750	chr14	92285641	92286258	618	0	0	LGMN	LGMN	NS	0.0086	0	0.00647249	FALSE	FALSE	13	13	7	7	13	12	13	12	12
1751	chr14	93455321	93455820	500	0	0	FAM181A,FAM181A-AS1	FAM181A	NS	0.1902	0	0.01	FALSE	FALSE	13	13	13	13	13	13	13	13	13
1752	chr14	93709063	93709562	500	0	500	PPP4R4	NA	NA	NA	3	0.022	FALSE	FALSE	2	12	2	12	6	12	12	11	12
1753	chr14	93828305	93828804	500	0	0	SERPINA10	NA	NA	NA	1	0.02	FALSE	FALSE	13	13	1	13	13	13	13	13	13
1754	chr14	93830192	93830879	688	0	0	SERPINA10	NA	NA	NA	1	0.0174419	FALSE	FALSE	13	13	5	13	13	13	13	13	13
1755	chr14	93859030	93859529	500	0	0	SERPINA6	NA	NA	NA	0	0.014	FALSE	FALSE	13	13	1	13	13	6	13	13	13
1756	chr14	93988048	93988758	711	0	0	SERPINA11	SERPINA11	NS	-0.0945	0	0.00421941	FALSE	FALSE	6	13	1	13	13	13	13	13	13
1757	chr14	94095086	94095870	785	0	0	SERPINA4	SERPINA4	NS	-0.0637	0	0.00764331	FALSE	FALSE	11	13	11	13	13	13	13	13	11
1758	chr14	94308044	94308939	896	0	896	GSC	GSC	NS	0.0038	2	0.0212054	FALSE	TRUE	3	13	12	12	12	12	12	12	12
1759	chr14	94309112	94310405	1294	564	730	NA	NA	NA	NA	2	0.0633694	TRUE	FALSE	3	13	12	12	12	12	12	12	12
1760	chr14	94691135	94691634	500	0	500	DICER1	DICER1	NS	0.0616	3	0.024	FALSE	FALSE	6	2	2	2	4	2	6	4	2
1761	chr14	94947846	94948745	900	0	0	LINC00341	NA	NA	NA	0	0.0122222	FALSE	FALSE	13	13	11	11	13	11	13	12	13
1762	chr14	95185308	95186017	710	0	0	TCL6	TCL6	NS	0.0848	0	0.0112676	FALSE	FALSE	13	13	8	11	13	13	13	13	13
1763	chr14	95219875	95220668	794	0	0	TCL1B	TCL1B	NS	-0.0373	0	0.00755668	FALSE	FALSE	8	13	13	8	8	13	13	8	8
1764	chr14	95739830	95740621	792	0	0	BDKRB2	BDKRB2	Pos	0.2509	3	0.0239899	FALSE	FALSE	3	13	12	12	4	6	13	4	4
1765	chr14	95791495	95793097	1603	0	0	BDKRB1	BDKRB1	NS	0.2017	3	0.0106051	FALSE	FALSE	13	13	13	13	5	4	13	4	2
1766	chr14	95913431	95914309	879	0	0	C14orf129	C14orf129	NS	-0.1217	3	0.00682594	FALSE	FALSE	11	11	11	11	11	11	11	11	11
1767	chr14	98247762	98248261	500	0	0	C14orf177	NA	NA	NA	0	0.008	FALSE	FALSE	13	13	13	13	13	13	13	13	13
1768	chr14	98883964	98885113	1150	641	509	NA	NA	NA	NA	1	0.0556522	FALSE	FALSE	11	12	13	13	13	13	13	12	13
1769	chr14	99179970	99180469	500	0	500	HHIPL1	HHIPL1	NS	0.068	0	0.014	FALSE	FALSE	3	13	13	12	13	11	13	12	13
1770	chr14	99910238	99911340	1103	0	1103	WARS,WDR25	WARS	Neg	-0.5344	0	0.00906618	FALSE	FALSE	6	1	6	1	11	2	4	4	2
1771	chr14	100262364	100263147	784	544	240	DLK1	NA	NA	NA	1	0.11352	FALSE	FALSE	3	13	2	12	12	12	12	12	12
1772	chr14	100422094	100422780	687	0	0	RTL1	NA	NA	NA	0	0.00582242	TRUE	FALSE	13	13	13	13	13	13	11	13	11
1773	chr14	100428406	100428905	500	0	0	MEG8	NA	NA	NA	1	0.024	FALSE	FALSE	13	13	7	13	13	13	11	13	10
1774	chr14	100461324	100461823	500	0	0	SNORD113-1,SNORD113-2	NA	NA	NA	1	0.008	FALSE	FALSE	13	13	13	13	13	11	13	13	11
1775	chr14	100479028	100479622	595	0	0	SNORD113-8	NA	NA	NA	0	0.00336134	FALSE	FALSE	13	13	13	13	13	11	11	13	11
1776	chr14	100504331	100504830	500	0	0	SNORD114-11,SNORD114-12,SNORD114-13	NA	NA	NA	0	0.004	FALSE	FALSE	13	13	13	13	13	11	11	13	11
1777	chr14	100512509	100513291	783	0	0	SNORD114-19	NA	NA	NA	0	0.00383142	FALSE	FALSE	13	13	13	13	11	11	11	13	11
1778	chr14	100528453	100529043	591	0	0	SNORD114-30,SNORD114-31	NA	NA	NA	1	0.00846024	FALSE	FALSE	13	13	13	13	11	11	11	11	11
1779	chr14	100529406	100530201	796	0	0	SNORD114-31	NA	NA	NA	0	0.00251256	FALSE	FALSE	13	13	13	13	7	11	11	7	11
1780	chr14	102045865	102046462	598	555	43	ANKRD9	ANKRD9	NS	0.056	0	0.122074	FALSE	FALSE	2	6	6	1	2	2	6	2	6
1781	chr14	102595501	102596192	692	0	684	NA	NA	NA	NA	0	0.00722543	FALSE	FALSE	13	13	11	13	11	13	6	11	13
1782	chr14	103619452	103620062	611	0	298	ASPG	NA	NA	NA	0	0.00981997	FALSE	FALSE	13	13	13	13	12	13	13	13	13
1783	chr14	103967039	103967638	600	600	0	NA	NA	NA	NA	1	0.0633333	FALSE	FALSE	13	13	13	13	13	13	13	13	13
1784	chr14	104336358	104337247	890	0	890	ZBTB42	NA	NA	NA	3	0.0202247	FALSE	FALSE	3	4	2	12	13	11	13	12	11
1785	chr14	104838900	104839477	578	142	436	BRF1,PACS2	BRF1	NS	0.1545	0	0.0588235	FALSE	FALSE	2	1	2	2	2	2	2	2	2
1786	chr14	105387984	105388692	709	218	491	NA	NA	NA	NA	0	0.0507757	FALSE	FALSE	13	13	13	11	13	13	13	13	13
1787	chr14	105510141	105511018	878	0	0	ADAM6	ADAM6	NS	0.0526	1	0.0182232	FALSE	FALSE	13	11	13	13	13	13	13	13	13
1788	chr15	19195202	19195809	608	0	0	LOC646214,NBEAP1	NA	NA	NA	0	0.00657895	FALSE	FALSE	13	14	12	13	13	11	11	14	14
1789	chr15	19869702	19870699	998	0	0	OR4M2,LOC727924	OR4M2	NS	0.0166	0	0.00701403	FALSE	FALSE	13	13	13	13	13	13	13	13	14
1790	chr15	19915000	19915499	500	0	0	OR4N3P	NA	NA	NA	1	0.01	FALSE	FALSE	13	8	8	13	12	13	13	13	13
1791	chr15	20046370	20047268	899	687	212	REREP3	NA	NA	NA	0	0.110122	TRUE	FALSE	13	11	2	11	2	13	13	13	11
1792	chr15	20384539	20385128	590	406	184	TUBGCP5	TUBGCP5	NS	-0.1963	0	0.105085	FALSE	FALSE	1	1	1	1	1	1	1	1	1
1793	chr15	20587760	20588458	699	0	392	NIPA2	NIPA2	NS	-0.2274	0	0.00286123	FALSE	FALSE	11	2	11	11	11	11	13	11	13
1794	chr15	21483930	21485033	1104	0	1104	NDN	NDN	Pos	0.3435	1	0.00905797	FALSE	FALSE	11	13	13	13	13	13	13	13	13
1795	chr15	22352134	22352955	822	0	0	PWRN1	NA	NA	NA	1	0.0109489	FALSE	FALSE	13	13	13	13	13	13	13	13	13
1796	chr15	22864325	22864948	624	0	0	SNORD116-5,SNORD116-7,SNORD116-8	NA	NA	NA	1	0.0128205	FALSE	FALSE	10	13	10	11	11	10	10	11	10
1797	chr15	22871497	22872501	1005	0	0	SNORD116-11,SNORD116-12	NA	NA	NA	0	0.0039801	FALSE	FALSE	10	13	10	10	10	10	10	11	10
1798	chr15	22875882	22876381	500	0	0	SNORD116-14,SNORD116-15	NA	NA	NA	0	0.008	FALSE	FALSE	10	13	10	10	11	10	10	11	11
1799	chr15	22876504	22877709	1206	0	0	SNORD116-14,SNORD116-15,SNORD116-16	NA	NA	NA	1	0.0124378	FALSE	FALSE	10	13	10	10	11	10	10	11	11
1800	chr15	22878276	22879149	874	0	0	SNORD116-16,SNORD116-17,SNORD116-19	NA	NA	NA	0	0.0102975	FALSE	FALSE	10	13	10	10	11	10	10	11	11
1801	chr15	22879581	22880080	500	0	0	SNORD116-17,SNORD116-19,SNORD116-18	NA	NA	NA	0	0.018	FALSE	FALSE	10	13	10	10	11	10	10	11	10
1802	chr15	22880658	22881569	912	0	0	SNORD116-18,SNORD116-17,SNORD116-19	NA	NA	NA	0	0.00438596	FALSE	FALSE	10	13	10	10	11	10	11	11	11
1803	chr15	22883734	22884531	798	0	0	SNORD116-20,SNORD116-21,SNORD116-22	NA	NA	NA	0	0.0137845	FALSE	FALSE	10	13	10	11	11	10	10	11	10
1804	chr15	22885098	22885779	682	0	0	SNORD116-21,SNORD116-22	NA	NA	NA	0	0.0117302	FALSE	FALSE	10	13	10	11	11	10	11	11	10
1805	chr15	22889380	22890080	701	0	0	SNORD116-24	NA	NA	NA	0	0.00285307	FALSE	FALSE	10	13	10	11	11	10	11	13	10
1806	chr15	22891242	22891741	500	0	0	NA	NA	NA	NA	0	0.008	FALSE	FALSE	10	13	10	11	11	10	11	13	11
1807	chr15	22892890	22893709	820	0	0	SNORD116-25	NA	NA	NA	0	0.0097561	FALSE	FALSE	10	13	10	11	11	10	11	13	11
1808	chr15	22902923	22903422	500	0	0	SNORD116-29	NA	NA	NA	0	0.01	FALSE	FALSE	10	13	10	11	11	10	10	13	11
1809	chr15	22981296	22982219	924	0	0	SNORD115-10,SNORD115-12,SNORD115-9,SNORD115-5	NA	NA	NA	1	0.0227273	FALSE	FALSE	13	13	13	13	13	13	13	13	13
1810	chr15	22985914	22986721	808	0	0	SNORD115-11,SNORD115-29,SNORD115-36,SNORD115-43,SNORD115-10,SNORD115-12,SNORD115-9,SNORD115-5	NA	NA	NA	1	0.0272277	FALSE	FALSE	13	13	13	13	13	13	13	13	13
1811	chr15	22987708	22988621	914	0	0	SNORD115-10,SNORD115-12,SNORD115-9,SNORD115-5,SNORD115-13	NA	NA	NA	1	0.0142232	FALSE	FALSE	13	13	13	13	13	13	13	13	13
1812	chr15	22998452	22999269	818	0	0	SNORD115-17,SNORD115-18,SNORD115-19	NA	NA	NA	1	0.0220049	FALSE	FALSE	13	13	13	13	13	13	13	13	13
1813	chr15	23016298	23016797	500	0	0	SNORD115-27,SNORD115-28,SNORD115-21	NA	NA	NA	1	0.02	FALSE	FALSE	13	13	13	13	13	13	13	13	13
1814	chr15	23020198	23021101	904	0	0	SNORD115-30,SNORD115-21	NA	NA	NA	1	0.0132743	FALSE	FALSE	13	13	13	13	13	13	13	13	13
1815	chr15	23031001	23031794	794	0	0	SNORD115-11,SNORD115-29,SNORD115-36,SNORD115-43	NA	NA	NA	1	0.0163728	FALSE	FALSE	13	13	13	13	13	13	13	13	13
1816	chr15	23037217	23037938	722	0	0	SNORD115-39,SNORD115-40	NA	NA	NA	1	0.0152355	FALSE	FALSE	13	13	13	13	13	13	13	13	13
1817	chr15	23040128	23041227	1100	0	0	SNORD115-40,SNORD115-41	NA	NA	NA	1	0.0181818	FALSE	FALSE	13	13	13	13	13	13	13	13	13
1818	chr15	23043866	23044841	976	0	0	SNORD115-10,SNORD115-15,SNORD115-42,SNORD115-11,SNORD115-29,SNORD115-36,SNORD115-43	NA	NA	NA	1	0.017418	FALSE	FALSE	13	13	13	13	13	13	13	13	13
1819	chr15	23065416	23065915	500	0	0	SNORD115-48	NA	NA	NA	1	0.006	FALSE	FALSE	13	13	13	13	13	13	13	13	13
1820	chr15	23660471	23661274	804	0	804	ATP10A	ATP10A	NS	0.0167	1	0.0248756	FALSE	FALSE	3	13	13	13	13	11	13	13	7
1821	chr15	24662096	24662785	690	0	690	GABRA5	NA	NA	NA	2	0.0289855	FALSE	FALSE	3	13	13	13	12	13	13	12	12
1822	chr15	24798396	24798975	580	279	301	GABRG3	NA	NA	NA	2	0.0465517	FALSE	FALSE	3	13	13	13	13	13	13	12	13
1823	chr15	26999289	27001566	2278	0	0	APBA2	APBA2	Pos	0.3183	0	0.0158033	FALSE	FALSE	11	11	13	13	13	13	13	13	13
1824	chr15	28303954	28304539	586	586	0	NA	NA	NA	NA	0	0.0802048	FALSE	FALSE	12	13	13	13	12	12	12	12	13
1825	chr15	29735139	29735827	689	0	0	OTUD7A	OTUD7A	NS	-0.1421	0	0.00435414	FALSE	FALSE	11	13	13	13	13	13	13	13	13
1826	chr15	30795855	30796839	985	18	967	GREM1	GREM1	NS	0.0253	2	0.0284264	TRUE	FALSE	3	12	12	3	12	7	12	12	3
1827	chr15	31274241	31275022	782	342	440	NA	NA	NA	NA	2	0.0524297	FALSE	FALSE	2	2	13	2	4	4	4	1	2
1828	chr15	32119353	32120257	905	0	905	AVEN,CHRM5	AVEN	NS	-0.0615	3	0.00883978	FALSE	FALSE	3	12	6	4	13	11	13	13	13
1829	chr15	32425599	32426194	596	0	0	C15orf55	C15orf55	NS	0.1057	0	0.0100671	FALSE	FALSE	6	13	13	13	13	13	13	13	12
1830	chr15	32664643	32665331	689	0	689	GOLGA8B	GOLGA8B	NS	0.0272	0	0.0145138	FALSE	FALSE	12	11	13	7	11	11	12	13	13
1831	chr15	33314178	33314876	699	0	0	ANP32AP1	NA	NA	NA	0	0.00286123	FALSE	FALSE	13	13	13	13	13	13	13	13	13
1832	chr15	34719762	34720934	1173	0	0	C15orf41	C15orf41	NS	0.1131	0	0.0059676	FALSE	FALSE	13	13	13	13	11	13	13	13	13
1833	chr15	34965311	34966092	782	0	782	LOC145845	NA	NA	NA	3	0.0204604	TRUE	FALSE	3	13	12	12	12	12	12	12	12
1834	chr15	38430048	38430935	888	0	0	PHGR1	NA	NA	NA	3	0.0101351	FALSE	FALSE	13	7	13	13	13	13	13	13	12
1835	chr15	38672350	38672849	500	0	500	CASC5	CASC5	NS	-0.0331	0	0.01	FALSE	FALSE	11	6	2	7	13	11	7	11	11
1836	chr15	38888368	38889169	802	0	802	DNAJC17,ZFYVE19	DNAJC17	NS	0.1256	0	0.0112219	FALSE	FALSE	11	9	6	6	6	11	11	9	10
1837	chr15	38908690	38909189	500	0	0	PPP1R14D	PPP1R14D	Neg	-0.368	0	0.016	FALSE	FALSE	13	6	2	13	13	13	12	11	12
1838	chr15	39312089	39312864	776	0	776	EXD1,CHP	CHP	NS	-0.2078	0	0.00773196	TRUE	FALSE	11	4	2	6	6	6	6	2	2
1839	chr15	39737266	39737765	500	0	0	NA	NA	NA	NA	0	0.004	FALSE	FALSE	12	13	11	12	13	13	12	13	13
1840	chr15	40536996	40537611	616	0	0	ZFP106	ZFP106	NS	0.1152	0	0.00811688	FALSE	FALSE	5	11	11	5	6	4	4	5	4
1841	chr15	40574188	40574687	500	0	0	SNAP23	SNAP23	NS	-0.04	0	0.02	FALSE	FALSE	13	4	1	2	4	1	4	4	5
1842	chr15	40626385	40627186	802	0	802	HAUS2,LRRC57	LRRC57	NS	-0.1128	0	0.0074813	FALSE	FALSE	11	4	6	2	2	9	2	6	2
1843	chr15	40627892	40628391	500	500	0	LRRC57,HAUS2	LRRC57	NS	-0.1964	0	0.102	FALSE	FALSE	1	1	1	1	1	1	1	1	1
1844	chr15	41000514	41001491	978	380	598	TTBK2	TTBK2	NS	0.0615	3	0.0408998	FALSE	FALSE	3	4	2	2	2	2	2	4	2
1845	chr15	41263318	41264194	877	0	877	CCNDBP1,TMEM62	CCNDBP1	Neg	-0.3774	3	0.00684151	FALSE	FALSE	11	5	11	11	11	13	11	13	11
1846	chr15	41408621	41409210	590	89	501	ADAL,LCMT2	LCMT2	Neg	-0.4272	3	0.0338983	FALSE	FALSE	2	4	2	1	4	2	2	1	4
1847	chr15	41447966	41448465	500	0	500	ZSCAN29	ZSCAN29	NS	0.0121	0	0.012	FALSE	FALSE	11	9	6	6	11	10	11	11	11
1848	chr15	41573548	41574250	703	0	703	TP53BP1	TP53BP1	NS	-0.0917	0	0.0056899	TRUE	FALSE	13	13	2	11	13	5	13	13	7
1849	chr15	41671680	41672388	709	0	709	PPIP5K1,CKMT1B	CKMT1B	NS	-0.0543	3	0.00846262	FALSE	FALSE	11	7	11	13	5	12	12	5	12
1850	chr15	41771414	41772311	898	0	898	CKMT1A	CKMT1A	NS	-0.0427	3	0.0077951	FALSE	FALSE	11	11	13	12	4	12	12	5	12
1851	chr15	41877921	41878919	999	0	891	C15orf63,SERF2-C15ORF63,SERINC4	SERINC4	NS	0.1659	3	0.013013	FALSE	FALSE	9	5	9	4	5	10	10	9	10
1852	chr15	41959281	41959876	596	0	0	LOC728758,FRMD5	LOC728758	NS	0.122	0	0.011745	FALSE	FALSE	11	11	13	10	10	11	11	10	10
1853	chr15	42745232	42745838	607	0	44	PATL2	NA	NA	NA	0	0.00164745	FALSE	FALSE	11	11	11	5	13	13	13	13	13
1854	chr15	43207942	43208617	676	90	586	DUOX1,DUOXA1	DUOXA1	Neg	-0.5796	3	0.0251479	FALSE	TRUE	3	12	13	12	13	12	12	2	12
1855	chr15	43280341	43281242	902	0	204	SHF	SHF	NS	-0.142	0	0.0388027	FALSE	FALSE	6	1	1	1	11	1	2	1	13
1856	chr15	46270268	46271758	1491	0	0	CTXN2	NA	NA	NA	2	0.0335345	FALSE	FALSE	3	13	13	13	13	6	3	3	3
1857	chr15	46284032	46284531	500	0	0	SLC12A1	NA	NA	NA	1	0.006	FALSE	FALSE	13	13	13	13	13	13	12	13	12
1858	chr15	46891064	46891767	704	0	704	CEP152	CEP152	NS	0.1378	3	0.0184659	FALSE	FALSE	2	2	2	2	2	13	2	2	2
1859	chr15	48259767	48260266	500	0	500	SLC27A2	SLC27A2	NS	0.2441	0	0.008	FALSE	TRUE	12	7	13	12	13	12	12	12	12
1860	chr15	48625366	48626470	1105	0	0	USP50	NA	NA	NA	0	0.0117647	FALSE	FALSE	11	2	11	11	13	13	13	13	11
1861	chr15	49184035	49184630	596	0	0	TNFAIP8L3	TNFAIP8L3	NS	-0.0059	0	0.0100671	TRUE	FALSE	11	12	11	12	7	7	7	12	7
1862	chr15	49418352	49419173	822	0	158	CYP19A1,GLDN	GLDN	NS	0.0963	0	0.00608273	FALSE	FALSE	13	12	13	12	13	12	12	13	12
1863	chr15	49761210	49761709	500	0	500	SCG3	SCG3	NS	-0.1109	3	0.028	FALSE	FALSE	1	2	13	13	12	11	12	12	13
1864	chr15	49829806	49830586	781	0	781	LYSMD2,TMOD2	LYSMD2	NS	-0.1152	3	0.0179257	FALSE	TRUE	12	2	12	2	11	12	12	12	12
1865	chr15	50193833	50194527	695	0	438	BCL2L10	BCL2L10	NS	-0.011	0	0.0057554	FALSE	FALSE	13	13	7	11	13	5	11	13	12
1866	chr15	50863254	50864363	1110	885	225	ONECUT1	NA	NA	NA	2	0.0603604	FALSE	TRUE	3	8	10	12	12	12	12	12	12
1867	chr15	52090335	52090834	500	0	0	UNC13C	UNC13C	Pos	0.3125	1	0.01	FALSE	FALSE	13	13	13	13	13	13	13	13	13
1868	chr15	52092260	52093172	913	0	0	UNC13C	UNC13C	Pos	0.4781	0	0.00985761	FALSE	FALSE	13	13	13	13	13	13	13	13	13
1869	chr15	53995793	53996504	712	0	0	NEDD4	NEDD4	NS	0.1602	3	0.0154494	FALSE	FALSE	13	13	11	13	5	4	11	4	4
1870	chr15	54074918	54075702	785	0	670	NEDD4	NEDD4	NS	0.0442	0	0.011465	FALSE	FALSE	12	7	13	12	11	11	13	6	11
1871	chr15	54813092	54813891	800	351	449	ZNF280D	ZNF280D	Neg	-0.2939	1	0.06625	FALSE	FALSE	12	1	11	13	2	1	1	1	1
1872	chr15	56511470	56512251	782	0	0	LIPC	LIPC	Neg	-0.2694	3	0.0191816	FALSE	FALSE	13	7	1	13	13	13	13	6	13
1873	chr15	57516509	57517100	592	0	592	FAM81A	FAM81A	Pos	0.2706	3	0.0456081	FALSE	TRUE	3	12	3	3	12	3	3	3	3
1874	chr15	58081852	58083113	1262	0	1262	FOXB1	NA	NA	NA	2	0.0309033	TRUE	TRUE	3	13	12	12	12	12	12	12	12
1875	chr15	58084245	58085128	884	884	0	FOXB1	NA	NA	NA	0	0.091629	FALSE	TRUE	3	13	12	3	3	3	3	3	3
1876	chr15	58478609	58479511	903	0	903	ANXA2	ANXA2	NS	0.1661	3	0.0299003	FALSE	FALSE	3	4	4	13	4	4	4	4	4
1877	chr15	58671879	58672378	500	500	0	RORA	RORA	NS	0.0274	0	0.132	TRUE	FALSE	2	6	1	1	2	2	1	1	2
1878	chr15	58706210	58706789	580	0	0	RORA	RORA	NS	-0.1359	0	0.00862069	FALSE	FALSE	7	13	13	13	13	13	13	13	13
1879	chr15	58707942	58708521	580	0	0	RORA	RORA	NS	-0.0026	0	0.00517241	FALSE	FALSE	7	12	13	13	13	13	13	13	13
1880	chr15	59309617	59310414	798	0	798	RORA	RORA	NS	-0.0332	0	0.0150376	TRUE	FALSE	12	13	13	13	12	12	12	12	12
1881	chr15	60726421	60727616	1196	0	0	MGC15885,TLN2	TLN2	NS	0.1808	3	0.0117057	FALSE	FALSE	11	7	7	11	7	5	13	7	11
1882	chr15	61267315	61268013	699	0	699	RAB8B	RAB8B	Pos	0.3872	3	0.00715308	TRUE	FALSE	13	7	2	2	11	11	13	11	11
1883	chr15	61462728	61463227	500	0	486	CA12	CA12	NS	-0.0123	0	0.002	FALSE	FALSE	12	7	13	12	7	13	13	7	13
1884	chr15	61676111	61676712	602	0	0	FBXL22,LOC100130855	FBXL22	NS	-0.1278	3	0.0199336	TRUE	FALSE	13	11	6	5	11	4	11	11	5
1885	chr15	62126245	62126941	697	0	697	DAPK2	DAPK2	NS	0.2253	3	0.0157819	FALSE	FALSE	3	8	12	7	12	12	12	12	12
1886	chr15	62782701	62783594	894	49	845	OAZ2	NA	NA	NA	3	0.0223714	FALSE	FALSE	4	4	4	13	4	13	4	1	13
1887	chr15	63502919	63503596	678	0	678	IGDCC4	NA	NA	NA	3	0.0117994	FALSE	FALSE	3	2	12	12	12	6	12	12	12
1888	chr15	63700182	63700979	798	0	0	SLC24A1	SLC24A1	NS	0.0724	0	0.00501253	FALSE	FALSE	13	11	11	8	13	11	13	11	13
1889	chr15	65143417	65144417	1001	25	976	SMAD3	SMAD3	Neg	-0.3634	3	0.034965	TRUE	FALSE	2	4	1	13	11	4	11	1	6
1890	chr15	65205064	65205942	879	0	0	SMAD3	SMAD3	Neg	-0.5347	3	0.0216155	FALSE	FALSE	11	4	9	10	4	4	4	4	4
1891	chr15	65216890	65217693	804	0	0	SMAD3	SMAD3	Neg	-0.6371	3	0.0174129	FALSE	FALSE	11	6	9	4	6	4	4	4	4
1892	chr15	65245124	65246405	1282	0	0	SMAD3	SMAD3	Neg	-0.5806	3	0.0202808	FALSE	FALSE	6	11	10	10	9	9	4	5	5
1893	chr15	65905439	65906034	596	596	0	SKOR1	NA	NA	NA	0	0.090604	FALSE	FALSE	3	13	12	12	3	12	12	3	12
1894	chr15	65908317	65908816	500	500	0	SKOR1	NA	NA	NA	2	0.09	FALSE	FALSE	3	13	13	12	12	12	12	12	12
1895	chr15	66355146	66356429	1284	0	1284	FEM1B	FEM1B	Neg	-0.3457	3	0.00778816	FALSE	FALSE	11	11	6	13	4	11	11	11	11
1896	chr15	67530764	67531864	1101	0	1101	RPLP1	RPLP1	Neg	-0.3338	3	0.0263397	FALSE	FALSE	1	1	1	1	1	4	4	1	4
1897	chr15	67639971	67641158	1188	0	0	LOC145837	LOC145837	NS	0.0046	0	0.013468	FALSE	FALSE	13	12	6	12	12	13	12	12	12
1898	chr15	67912664	67913279	616	0	0	C15orf50	NA	NA	NA	0	0.00811688	FALSE	FALSE	13	13	13	12	12	12	13	12	12
1899	chr15	67914611	67915210	600	0	0	C15orf50	NA	NA	NA	0	0.015	FALSE	FALSE	13	13	13	12	12	12	13	12	12
1900	chr15	68780967	68782264	1298	0	0	UACA	UACA	NS	0.0751	3	0.00847458	FALSE	FALSE	11	13	11	13	6	4	4	5	4
1901	chr15	68782654	68783843	1190	0	0	UACA	UACA	NS	0.0485	3	0.00756303	TRUE	FALSE	11	13	11	13	7	5	4	7	5
1902	chr15	69195595	69196492	898	0	898	CT62	NA	NA	NA	3	0.0267261	TRUE	FALSE	3	12	12	12	4	13	6	4	2
1903	chr15	69218486	69219090	605	0	0	THSD4	THSD4	NS	0.0274	0	0.00330579	TRUE	FALSE	13	13	13	13	11	13	13	7	11
1904	chr15	70352502	70353082	581	0	581	PARP6	PARP6	NS	-0.0092	3	0.0172117	FALSE	FALSE	2	4	13	1	1	1	2	1	4
1905	chr15	70764464	70764963	500	0	500	BBS4,HIGD2B	BBS4	NS	-0.0211	3	0.02	FALSE	FALSE	2	2	2	2	1	6	6	4	6
1906	chr15	72004594	72005295	702	0	702	LOXL1,LOC100287616	LOXL1	NS	-0.1975	0	0.0128205	FALSE	FALSE	7	13	13	12	7	4	7	11	4
1907	chr15	72251382	72252197	816	0	0	ISLR	ISLR	NS	-0.1491	0	0.00612745	FALSE	FALSE	13	13	13	7	13	13	13	12	13
1908	chr15	72288589	72289088	500	0	0	STRA6	STRA6	NS	-0.0346	0	0.016	FALSE	FALSE	6	12	2	6	13	11	13	12	12
1909	chr15	72806015	72806814	800	375	425	CYP1A1	CYP1A1	NS	-0.0939	0	0.05375	FALSE	FALSE	12	12	7	6	13	12	2	3	3
1910	chr15	72827746	72828423	678	0	0	CYP1A2	CYP1A2	NS	-0.2472	0	0.00737463	FALSE	FALSE	8	12	13	13	13	13	13	13	12
1911	chr15	72924811	72925310	500	0	148	SCAMP2	SCAMP2	NS	-0.0505	0	0.012	FALSE	FALSE	11	11	11	9	11	10	11	10	10
1912	chr15	72954663	72955250	588	0	294	SCAMP2	SCAMP2	NS	-0.1081	0	0.00340136	FALSE	FALSE	13	13	13	13	13	13	13	11	13
1913	chr15	73038208	73038805	598	286	312	RPP25	RPP25	NS	0.0418	1	0.0719064	TRUE	FALSE	3	12	2	3	3	3	2	3	3
1914	chr15	73921525	73922024	500	0	500	UBE2Q2	UBE2Q2	NS	-0.098	3	0.02	FALSE	FALSE	12	4	6	12	11	11	12	11	12
1915	chr15	74414607	74415488	882	287	595	ISL2	ISL2	NS	-0.0403	3	0.0521542	TRUE	TRUE	3	4	1	1	3	6	3	3	12
1916	chr15	74461295	74461880	586	0	0	SCAPER	SCAPER	NS	0.0908	0	0	FALSE	FALSE	13	13	13	13	13	13	13	13	13
1917	chr15	75497841	75498433	593	0	593	HMG20A,PEAK1	HMG20A	NS	-0.2372	3	0.0134907	TRUE	FALSE	2	1	2	2	2	4	4	2	1
1918	chr15	76074527	76075224	698	0	0	LOC91450,TBC1D2B	TBC1D2B	Neg	-0.471	3	0.0229226	FALSE	FALSE	11	11	11	5	7	4	5	5	5
1919	chr15	76170428	76171164	737	0	0	SH2D7	NA	NA	NA	0	0.00542741	FALSE	FALSE	13	12	12	13	13	13	12	12	12
1920	chr15	76212803	76213506	704	0	349	CIB2	CIB2	NS	-0.0952	0	0.00142045	FALSE	FALSE	13	11	13	7	5	13	13	4	13
1921	chr15	76342051	76342751	701	0	701	DNAJA4	DNAJA4	NS	0.0078	0	0.0085592	FALSE	FALSE	13	7	13	13	12	13	13	13	13
1922	chr15	77512190	77512971	782	509	273	KIAA1024	KIAA1024	NS	0.0363	2	0.0434783	FALSE	FALSE	3	13	12	12	12	12	3	3	12
1923	chr15	78050175	78050674	500	0	0	BCL2A1	BCL2A1	NS	-0.2134	0	0.014	FALSE	FALSE	13	2	11	1	6	6	2	6	4
1924	chr15	78229933	78230831	899	0	0	FAH	FAH	NS	-0.0347	0	0.0100111	TRUE	FALSE	11	7	11	11	13	11	12	13	13
1925	chr15	79274755	79275556	802	0	0	IL16	IL16	NS	-0.0534	0	0.0149626	FALSE	FALSE	13	13	13	13	13	11	13	13	13
1926	chr15	79373795	79374480	686	0	0	IL16	IL16	NS	-0.0218	0	0.0131195	FALSE	FALSE	7	8	13	4	13	13	13	13	12
1927	chr15	79453462	79453961	500	0	0	TMC3	TMC3	NS	0.0351	0	0.016	FALSE	FALSE	13	13	13	13	13	12	13	13	13
1928	chr15	80127302	80127924	623	0	623	MEX3B	MEX3B	NS	0.112	0	0.0256822	TRUE	FALSE	3	11	3	12	13	13	6	12	12
1929	chr15	80340247	80340842	596	0	596	FAM154B,EFTUD1	EFTUD1	NS	0.0005	0	0.00503356	FALSE	FALSE	11	2	11	2	4	5	5	4	2
1930	chr15	80341047	80341654	608	0	608	FAM154B,EFTUD1	EFTUD1	NS	-0.1919	3	0.0246711	FALSE	FALSE	2	1	2	1	1	1	4	4	1
1931	chr15	80342241	80343054	814	291	523	EFTUD1,FAM154B	EFTUD1	NS	-0.1192	3	0.041769	TRUE	FALSE	2	1	4	2	1	2	4	1	1
1932	chr15	81037998	81038815	818	0	0	CPEB1	CPEB1	NS	0.0979	3	0.00977995	FALSE	FALSE	7	9	13	13	13	13	12	12	13
1933	chr15	81039026	81039525	500	0	0	CPEB1	CPEB1	NS	0.1321	0	0.004	TRUE	FALSE	11	7	13	13	13	13	12	12	13
1934	chr15	81274023	81274725	703	0	703	WHAMM	NA	NA	NA	3	0.00995733	FALSE	FALSE	13	4	1	5	11	11	12	13	13
1935	chr15	81444860	81445583	724	0	724	FAM103A1	FAM103A1	NS	-0.1705	0	0.0151934	FALSE	FALSE	3	2	2	2	2	2	2	2	2
1936	chr15	81744382	81744983	602	553	49	BNC1	BNC1	NS	-0.1436	2	0.124585	TRUE	TRUE	3	12	13	12	4	1	2	1	4
1937	chr15	81906137	81907136	1000	371	629	SH3GL3	SH3GL3	NS	-0.0282	0	0.051	FALSE	FALSE	2	6	13	3	2	2	3	2	2
1938	chr15	82539372	82540067	696	471	225	LOC648809	NA	NA	NA	3	0.0761494	FALSE	FALSE	3	3	2	2	4	3	3	1	2
1939	chr15	83003413	83004618	1206	0	1206	NMB	NMB	NS	0.1042	0	0.00746269	TRUE	FALSE	11	11	11	11	13	10	11	11	11
1940	chr15	84019268	84019767	500	0	0	AKAP13	AKAP13	NS	-0.1326	0	0.002	FALSE	FALSE	11	13	11	10	11	10	11	11	11
1941	chr15	84484586	84485688	1103	0	0	AGBL1	NA	NA	NA	1	0.00815956	FALSE	FALSE	13	13	13	13	13	13	13	13	13
1942	chr15	85920846	85921440	595	0	0	LINC00052	NA	NA	NA	0	0.00336134	FALSE	FALSE	13	11	13	13	5	13	13	13	13
1943	chr15	86602100	86602685	586	0	586	NTRK3,LOC283738	NTRK3	NS	0.0691	2	0.0409556	TRUE	FALSE	2	13	13	12	12	12	12	12	12
1944	chr15	86982102	86982601	500	0	0	ISG20	ISG20	NS	-0.0668	3	0.006	FALSE	FALSE	4	4	4	4	5	4	4	5	5
1945	chr15	87145121	87145712	592	0	592	ACAN	NA	NA	NA	1	0.00675676	FALSE	FALSE	12	12	13	12	12	13	12	12	12
1946	chr15	87566293	87567116	824	0	0	RLBP1	NA	NA	NA	0	0.0109223	FALSE	FALSE	13	11	13	13	13	13	13	13	13
1947	chr15	87586654	87587731	1078	0	1078	FANCI	FANCI	Pos	0.2613	3	0.0250464	FALSE	FALSE	13	13	2	13	13	13	12	2	12
1948	chr15	87678897	87679504	608	608	0	POLG	POLG	NS	-0.0081	0	0.0970395	TRUE	FALSE	2	1	1	1	1	1	1	1	1
1949	chr15	87721089	87721899	811	103	708	LOC254559	LOC254559	NS	0.1141	3	0.025894	FALSE	FALSE	3	12	12	12	12	12	12	12	12
1950	chr15	87750252	87751352	1101	976	125	NA	NA	NA	NA	3	0.0544959	FALSE	FALSE	3	12	12	12	3	3	3	3	3
1951	chr15	87753079	87753756	678	482	196	NA	NA	NA	NA	2	0.0663717	TRUE	FALSE	3	12	12	3	3	3	3	3	3
1952	chr15	87869058	87869557	500	0	0	LOC283761	NA	NA	NA	0	0.008	FALSE	FALSE	13	13	13	13	11	13	12	13	12
1953	chr15	88025317	88025930	614	0	0	PLIN1	NA	NA	NA	0	0.00488599	FALSE	FALSE	11	12	7	13	13	11	13	13	11
1954	chr15	89273776	89274388	613	71	542	UNC45A	UNC45A	NS	-0.1147	0	0.0375204	FALSE	FALSE	13	1	1	1	1	1	4	1	1
1955	chr15	90815021	90815722	702	0	0	C15orf32	NA	NA	NA	0	0.00569801	FALSE	FALSE	13	13	13	13	13	13	13	13	13
1956	chr15	90915662	90916161	500	0	0	LOC100144604	NA	NA	NA	0	0.01	FALSE	FALSE	13	13	13	13	13	11	13	13	13
1957	chr15	90916175	90916967	793	0	0	LOC100144604	NA	NA	NA	0	0.0100883	FALSE	FALSE	13	12	12	12	13	13	13	13	13
1958	chr15	90917280	90918074	795	0	0	LOC100144604	NA	NA	NA	0	0.0188679	FALSE	FALSE	13	12	12	12	13	13	13	13	13
1959	chr15	91433432	91434811	1380	746	634	RGMA	RGMA	NS	0.0257	2	0.0702899	TRUE	FALSE	3	13	12	12	12	3	12	12	12
1960	chr15	92641029	92642027	999	0	0	MCTP2	MCTP2	NS	0.1421	1	0.00700701	FALSE	FALSE	13	13	13	13	13	13	13	11	13
1961	chr15	94673304	94674332	1029	0	1029	NR2F2	NR2F2	Neg	-0.3645	3	0.0145773	FALSE	TRUE	3	4	2	3	1	4	4	1	1
1962	chr15	94678049	94678964	916	677	239	NR2F2	NR2F2	Neg	-0.2991	3	0.0655022	FALSE	TRUE	3	4	1	12	2	1	1	2	1
1963	chr15	94684677	94685374	698	430	268	NA	NA	NA	NA	3	0.0673352	FALSE	FALSE	3	11	11	1	1	1	1	1	1
1964	chr15	94753245	94753944	700	394	306	NA	NA	NA	NA	2	0.0685714	TRUE	FALSE	3	3	3	12	3	3	3	12	12
1965	chr15	96874703	96876518	1816	0	0	FAM169B	NA	NA	NA	0	0.0159692	TRUE	FALSE	13	13	12	13	13	13	13	13	13
1966	chr15	97011268	97012278	1011	815	196	IGF1R	IGF1R	NS	-0.0595	3	0.0731949	TRUE	FALSE	2	11	1	3	1	1	1	1	1
1967	chr15	98157465	98157964	500	479	21	DNM1P46	NA	NA	NA	1	0.084	FALSE	FALSE	13	12	13	11	13	11	13	13	11
1968	chr15	98915567	98916274	708	708	0	NA	NA	NA	NA	0	0.0960452	FALSE	FALSE	13	10	13	13	13	13	13	13	13
1969	chr15	100083241	100083839	599	0	599	TARSL2	TARSL2	NS	0.1676	0	0.0066778	FALSE	FALSE	13	11	13	13	13	13	13	13	11
1970	chr15	100163307	100163806	500	0	0	OR4F6	NA	NA	NA	1	0.008	FALSE	FALSE	13	13	13	13	13	13	13	13	13
1971	chr15	100175726	100176625	900	0	0	OR4F15	NA	NA	NA	0	0.00444444	FALSE	FALSE	13	13	13	13	12	13	13	13	12
1972	chr16	51185	52294	1110	1110	0	RHBDF1	RHBDF1	NS	-0.012	0	0.0882883	FALSE	FALSE	10	11	11	11	11	11	10	10	10
1973	chr16	505427	505926	500	356	144	RAB11FIP3	RAB11FIP3	NS	-0.1172	0	0.082	FALSE	FALSE	9	11	10	13	11	11	10	10	10
1974	chr16	954311	954987	677	238	439	LMF1	LMF1	NS	0.1042	1	0.0384047	FALSE	FALSE	11	11	11	6	13	1	4	13	11
1975	chr16	1729996	1730585	590	222	368	MAPK8IP3	MAPK8IP3	NS	-0.1361	1	0.0932203	FALSE	FALSE	9	10	9	11	11	10	14	11	10
1976	chr16	1819177	1819676	500	0	458	HAGH,FAHD1	FAHD1	NS	-0.1914	3	0.016	FALSE	FALSE	6	4	4	6	2	2	2	2	2
1977	chr16	1953851	1954350	500	186	314	RPS2,SNORA10,SNORA64,SNHG9,SNORA78	RPS2	Neg	-0.4468	3	0.05	FALSE	FALSE	1	1	1	1	1	1	4	1	1
1978	chr16	2153999	2155740	1742	1328	414	TRAF7	TRAF7	NS	-0.0052	0	0.0832377	FALSE	FALSE	9	10	9	10	9	10	14	9	10
1979	chr16	2257388	2257887	500	442	58	RNPS1	RNPS1	NS	-0.052	0	0.12	FALSE	FALSE	1	1	1	1	1	1	1	1	1
1980	chr16	2755854	2756759	906	906	0	SRRM2	SRRM2	NS	0.0128	1	0.0883002	FALSE	FALSE	9	10	10	10	9	9	10	9	10
1981	chr16	2834772	2835447	676	0	40	NA	NA	NA	NA	0	0.010355	FALSE	FALSE	12	13	13	13	11	13	13	13	11
1982	chr16	3147377	3147876	500	279	221	NA	NA	NA	NA	0	0.088	FALSE	FALSE	3	1	2	2	4	2	4	1	4
1983	chr16	3160418	3161325	908	887	21	NA	NA	NA	NA	2	0.0704846	FALSE	FALSE	3	6	2	4	6	3	3	2	3
1984	chr16	3192778	3193277	500	0	0	OR1F1	OR1F1	NS	-0.071	0	0.008	TRUE	FALSE	13	13	13	13	13	12	12	13	13
1985	chr16	3193738	3195031	1294	0	0	OR1F1	OR1F1	NS	0.1084	1	0.0131376	FALSE	FALSE	13	13	13	13	13	12	12	13	13
1986	chr16	3204651	3205364	714	0	0	OR1F2P	NA	NA	NA	0	0.0070028	FALSE	FALSE	13	12	13	7	13	5	13	13	13
1987	chr16	3205445	3206340	896	0	0	OR1F2P	NA	NA	NA	1	0.015625	FALSE	FALSE	13	12	13	7	13	5	12	13	13
1988	chr16	3292915	3293916	1002	0	896	ZNF75A,TIGD7	TIGD7	NS	-0.0597	0	0.0129741	FALSE	FALSE	11	11	13	11	11	10	11	11	11
1989	chr16	3294420	3295014	595	0	595	TIGD7,ZNF75A	ZNF75A	Neg	-0.3579	0	0.0168067	FALSE	FALSE	2	1	13	2	4	1	2	2	2
1990	chr16	3354595	3355690	1096	204	892	NA	NA	NA	NA	1	0.0510949	FALSE	FALSE	13	13	1	2	2	1	1	2	1
1991	chr16	3434156	3435175	1020	0	1020	ZNF597,NAA60	ZNF597	Neg	-0.2515	0	0.00784314	FALSE	FALSE	6	11	1	2	2	2	1	1	2
1992	chr16	4485194	4485924	731	0	0	HMOX2	HMOX2	NS	-0.0605	0	0.00410397	FALSE	FALSE	11	9	11	11	4	5	9	4	5
1993	chr16	7320539	7322026	1488	0	0	RBFOX1	NA	NA	NA	1	0.0094086	TRUE	FALSE	13	13	13	13	13	4	13	13	13
1994	chr16	7322961	7323545	585	0	0	RBFOX1	NA	NA	NA	0	0.017094	FALSE	FALSE	13	13	13	13	13	4	13	13	13
1995	chr16	11917858	11918467	610	0	610	GSPT1	GSPT1	NS	-0.0365	3	0.0213115	FALSE	FALSE	2	4	1	2	6	2	2	1	2
1996	chr16	12118101	12119060	960	642	318	SNX29	SNX29	NS	-0.0892	0	0.078125	FALSE	FALSE	11	11	11	10	11	10	13	10	11
1997	chr16	12804415	12805120	706	255	451	CPPED1	NA	NA	NA	0	0.0424929	FALSE	FALSE	1	1	1	1	4	1	1	1	1
1998	chr16	12900938	12902017	1080	0	1080	SHISA9	NA	NA	NA	0	0.012963	TRUE	FALSE	6	13	12	12	6	11	12	12	13
1999	chr16	15057975	15058962	988	0	988	NTAN1	NTAN1	Neg	-0.4513	3	0.0182186	FALSE	FALSE	11	11	6	11	11	11	11	11	11
[truncated: 3,454 more rows]
