# Supplementary material for: Integrative epigenomic analysis of differential DNA methylation in urothelial carcinoma
Source: Genome Med. 2015 Mar 10;7(1):23. doi: 10.1186/s13073-015-0144-4 (PMC4373102; doi:10.1186/s13073-015-0144-4)
Supplement: Additional file 7: Table S3. — Top results of MSigDBv3.1-signature analysis with respect to DMR methylation patterns. [file 13073_2015_144_MOESM7_ESM.xlsx]

## Sheet: Supplemental_Table_2
Top 20 MSigDB-signatures for pattern 1 DMRs (N=672)
Rank	Signature Name	Genes in list	Genes in background	Genes in DMRs	odds ratio (enrichment or depletion)	p-value (2-tailed Fishers exact test)	p(fdr)	p(bonferroni)
1	KEGG_OLFACTORY_TRANSDUCTION	389	387	102	11.5116	5.96264e-62	5.07599e-58	5.07599e-58
2	REACTOME_OLFACTORY_SIGNALING_PATHWAY	328	323	91	12.0744	3.03364e-57	1.29127e-53	2.58254e-53
3	REACTOME_SIGNALING_BY_GPCR	920	881	114	5.66063	1.55259e-41	4.40574e-38	1.32172e-37
4	REACTOME_GPCR_DOWNSTREAM_SIGNALING	805	772	107	6.00709	2.36294e-41	5.02893e-38	2.01157e-37
5	chr1q44	103	73	32	17.0281	2.03783e-25	3.46961e-22	1.73481e-21
6	chr11q11	109	59	19	12.2372	1.20106e-13	1.70411e-10	1.02246e-09
7	SCGGAAGY_V$ELK1_02	1199	1156	4	0.121861	1.4256e-09	1.73373e-06	1.21361e-05
8	GGGCGGR_V$SP1_Q6	2940	2795	32	0.390043	5.76439e-09	6.13403e-06	4.90723e-05
9	ACEVEDO_METHYLATED_IN_LIVER_CANCER_DN	940	803	52	2.52174	2.37833e-08	2.24964e-05	0.000202468
10	KONDO_PROSTATE_CANCER_WITH_H3K27ME3	196	188	22	4.44477	4.33849e-08	3.69335e-05	0.000369335
11	NUCLEUS	1430	1345	9	0.235511	9.76056e-08	7.55379e-05	0.000830917
12	RCGCANGCGY_V$NRF1_Q6	918	876	3	0.122013	2.43216e-07	0.000172541	0.0020705
13	PILON_KLF1_TARGETS_DN	1972	1904	20	0.366589	4.93842e-07	0.00032339	0.00420407
14	GRAESSMANN_APOPTOSIS_BY_DOXORUBICIN_DN	1781	1707	17	0.349139	9.6763e-07	0.000588388	0.00823743
15	CACGTG_V$MYC_Q2	1032	970	6	0.220512	3.29553e-06	0.00165882	0.0280548
16	GRAESSMANN_APOPTOSIS_BY_DOXORUBICIN_UP	1142	1116	8	0.254647	3.30406e-06	0.00165882	0.0281275
17	NUYTTEN_EZH2_TARGETS_DN	1024	982	6	0.217694	3.41325e-06	0.00165882	0.029057
18	GRAESSMANN_RESPONSE_TO_MC_AND_DOXORUBICIN_UP	612	603	1	0.0596537	3.50742e-06	0.00165882	0.0298587
19	MARTENS_TRETINOIN_RESPONSE_UP	857	822	47	2.20464	3.8264e-06	0.00171443	0.0325742
20	JOHNSTONE_PARVB_TARGETS_3_DN	918	881	5	0.202833	5.32351e-06	0.00226595	0.045319
Top 20 MSigDB-signatures for pattern 2 DMRs (N=650)
Rank	Signature Name	Genes in list	Genes in background	Genes in DMRs	odds ratio (enrichment or depletion)	p-value (2-tailed Fishers exact test)	p(fdr)	p(bonferroni)
1	BENPORATH_ES_WITH_H3K27ME3	1118	1070	178	10.2188	9.84789e-94	8.38351e-90	8.38351e-90
2	BENPORATH_EED_TARGETS	1062	1011	173	10.3892	1.51409e-92	6.44471e-89	1.28894e-88
3	BENPORATH_SUZ12_TARGETS	1038	948	163	10.1779	6.54005e-87	1.85585e-83	5.56755e-83
4	BENPORATH_PRC2_TARGETS	652	622	133	11.8601	5.15895e-80	1.09795e-76	4.39181e-76
5	MIKKELSEN_MEF_HCP_WITH_H3K27ME3	590	584	98	8.55146	1.05748e-49	1.80046e-46	9.00232e-46
6	SYSTEM_DEVELOPMENT	861	815	100	6.21435	6.94159e-40	9.84897e-37	5.90938e-36
7	MULTICELLULAR_ORGANISMAL_DEVELOPMENT	1049	987	109	5.67046	9.84421e-40	1.1972e-36	8.38038e-36
8	ANATOMICAL_STRUCTURE_DEVELOPMENT	1013	961	106	5.629	1.51251e-38	1.6095e-35	1.2876e-34
9	NERVOUS_SYSTEM_DEVELOPMENT	385	361	67	8.9029	3.56342e-36	3.3706e-33	3.03354e-32
10	AACTTT_UNKNOWN	1890	1757	138	4.1808	1.31984e-35	1.12358e-32	1.12358e-31
11	chr5q31	247	203	51	11.7213	4.49832e-33	3.48129e-30	3.82942e-29
12	MIKKELSEN_NPC_HCP_WITH_H3K27ME3	341	341	61	8.47703	3.54268e-32	2.51324e-29	3.01588e-28
13	MEISSNER_BRAIN_HCP_WITH_H3K27ME3	269	264	53	9.38526	3.58091e-30	2.34495e-27	3.04843e-26
14	MEISSNER_BRAIN_HCP_WITH_H3K4ME3_AND_H3K27ME3	1069	1057	96	4.50597	1.1768e-28	7.15578e-26	1.00181e-24
15	HATADA_METHYLATED_IN_LUNG_CANCER_UP	390	381	55	6.73994	5.5117e-25	3.12808e-22	4.69211e-21
16	TTGTTT_V$FOXO4_01	2061	1929	120	3.13593	5.16988e-22	2.7507e-19	4.40112e-18
17	TAATTA_V$CHX10_01	810	759	71	4.44502	7.72936e-22	3.87059e-19	6.58001e-18
18	MEISSNER_NPC_HCP_WITH_H3K4ME2_AND_H3K27ME3	349	346	48	6.39223	2.92634e-21	1.384e-18	2.49119e-17
19	TGGAAA_V$NFAT_Q4_01	1896	1759	108	3.03045	1.87197e-19	8.38741e-17	1.59361e-15
20	GGGAGGRR_V$MAZ_Q6	2274	2153	121	2.8087	8.80249e-19	3.74678e-16	7.49356e-15
Top 20 MSigDB-signatures for pattern 3 DMRs (N=1375)
Rank	Signature Name	Genes in list	Genes in background	Genes in DMRs	odds ratio (enrichment or depletion)	p-value (2-tailed Fishers exact test)	p(fdr)	p(bonferroni)
1	BENPORATH_EED_TARGETS	1062	1011	148	2.20658	2.36863e-15	2.01642e-11	2.01642e-11
2	BENPORATH_ES_WITH_H3K27ME3	1118	1070	150	2.1101	4.78044e-14	2.0348e-10	4.06959e-10
3	BENPORATH_PRC2_TARGETS	652	622	102	2.43721	2.0218e-13	5.73718e-10	1.72115e-09
4	BENPORATH_SUZ12_TARGETS	1038	948	134	2.11578	5.67654e-13	1.20811e-09	4.83244e-09
5	REACTOME_RNA_POL_I_PROMOTER_OPENING	62	59	26	6.3853	1.5377e-11	2.61808e-08	1.30904e-07
6	REACTOME_MEIOTIC_RECOMBINATION	86	82	30	5.30961	1.85554e-11	2.63271e-08	1.57962e-07
7	CTTTGA_V$LEF1_Q2	1232	1140	145	1.90153	7.92943e-11	9.64332e-08	6.75032e-07
8	REACTOME_AMYLOIDS	83	79	28	5.13739	1.57436e-10	1.67532e-07	1.34026e-06
9	REACTOME_MEIOSIS	116	108	32	4.30099	3.54908e-10	3.33897e-07	3.02133e-06
10	TCCAGAG,MIR-518C	148	143	37	3.76201	3.9222e-10	3.33897e-07	3.33897e-06
11	TTGTTT_V$FOXO4_01	2061	1929	212	1.66047	5.03117e-10	3.89367e-07	4.28304e-06
12	REACTOME_RNA_POL_I_TRANSCRIPTION	89	84	27	4.6554	1.94205e-09	1.36958e-06	1.65326e-05
13	KRCTCNNNNMANAGC_UNKNOWN	66	66	24	5.26052	2.09146e-09	1.36958e-06	1.78046e-05
14	KEGG_SYSTEMIC_LUPUS_ERYTHEMATOSUS	140	128	33	3.74122	3.70165e-09	2.25086e-06	3.15121e-05
15	TGGAAA_V$NFAT_Q4_01	1896	1759	193	1.64828	4.59368e-09	2.60707e-06	3.9106e-05
16	TTTNNANAGCYR_UNKNOWN	133	126	32	3.68346	8.63105e-09	4.59226e-06	7.34761e-05
17	REACTOME_RNA_POL_I_RNA_POL_III_AND_MITOCHONDRIAL_TRANSCRIPTION	122	117	30	3.71544	2.07806e-08	1.04062e-05	0.000176906
18	TGTTTGY_V$HNF3_Q6	738	696	93	1.96702	2.91724e-08	1.37386e-05	0.000248344
19	ATATGCA,MIR-448	212	197	40	2.95107	3.06628e-08	1.37386e-05	0.000261033
20	RTAAACA_V$FREAC2_01	919	875	109	1.83879	5.33493e-08	2.27081e-05	0.000454162
