# Supplementary material for: Integrative epigenomic analysis of differential DNA methylation in urothelial carcinoma
Source: Genome Med. 2015 Mar 10;7(1):23. doi: 10.1186/s13073-015-0144-4 (PMC4373102; doi:10.1186/s13073-015-0144-4)
Supplement: Additional file 8: Table S4. — Significantly correlated DMR-gene expression pairs for the ‘posterior-only’ vs. ‘anterior-only’ and ‘posterior-only’ vs. ‘pan-HOXA’ analyses. [file 13073_2015_144_MOESM8_ESM.xlsx]

## Sheet: "Anterior" vs "Posterior"
Significant genes for altered DNA methylation (Meth) and gene expression (GEX) (both p(fdr)<0.01, t-test) in "anterior-only" vs "posterior-only" tumors
DMRid	Gene	MethLog10pFDR	GEXLog10pFDR
105	ERMAP	-3.53832	2.22661
157	USP1	-2.29163	-4.45592
202	DPH5	-3.35627	2.23472
243	SPAG17	-2.11834	2.10751
471	BTG2	-4.71343	3.6394
706	AP3M1	-3.53515	3.0629
713	C10orf58	-4.32275	5.55291
728	PANK1	-2.91901	-2.1923
850	CD81	-2.10904	2.34959
920	RIC3	-2.49981	3.1724
1093	MOGAT2	-4.33826	2.72512
1108	C11orf75	-2.22103	-4.79017
1147	RNF214	-2.16346	2.71435
1151	TMPRSS4	-2.97292	3.5083
1152	TMPRSS4	-2.83488	3.5083
1294	ANO6	-2.67073	3.43276
1324	GALNT6	-2.81054	-2.20022
1329	KRT7	-3.87454	4.05152
1363	ZNF385A	-3.10496	6.27016
1364	ZNF385A	-3.28778	6.27016
1427	ANO4	2.32472	2.00295
1535	KIAA0564	-2.72554	6.14784
1536	DNAJC15	-2.06717	2.55747
1547	ITM2B	-2.81054	3.12244
1680	NIN	-4.41125	2.03444
1845	CCNDBP1	-2.77077	3.99933
1854	DUOX1	-2.83488	4.07164
1889	SMAD3	-2.27515	5.90907
1890	SMAD3	-2.70716	5.90907
1891	SMAD3	-7.21453	5.90907
1892	SMAD3	-2.29634	5.90907
1918	TBC1D2B	-5.69954	4.45592
2054	ZNF423	2.29466	3.10645
2101	ZFHX3	-2.00493	2.48892
2308	HOXB2	-2.55506	6.47272
2309	HOXB2	-4.60613	6.47272
2310	HOXB3	-6.32153	7.74196
2311	HOXB4	-2.14823	7.74196
2312	HOXB4	-4.14913	7.74196
2314	HOXB5	-5.65501	4.83619
2315	HOXB5	-5.60545	4.83619
2316	HOXB5	-6.14258	4.83619
2318	LOC404266	-5.46267	3.86134
2319	HOXB7	-6.40266	2.50678
2321	HOXB8	-2.13937	5.34059
2381	GPRC5C	-3.95843	4.21009
2435	TUBB6	-2.88198	-2.06516
2478	SLC14A1	-2.12389	3.22832
2493	MAPK4	-2.35295	2.30259
2712	ZNF671	-4.40861	2.35784
2752	ID2	2.80562	2.09894
2830	NFU1	-3.78346	2.12328
2837	VAX2	-2.84743	-2.06516
3000	HOXD4	-2.82119	3.17287
3024	HIBCH	-2.90092	4.07452
3095	UGT1A1	-3.30069	3.34578
3548	TRAK1	-3.42396	2.0335
3623	C3orf26	-2.44539	-2.25248
3741	B3GALNT1	-2.61775	3.04297
3905	HOPX	-3.10072	-2.06516
4059	TRIP13	-2.48803	-6.27016
4151	PDE4D	-2.35119	3.4829
4364	SLIT3	-2.08792	7.74196
4666	MAP7	-2.37991	3.68781
4733	AHR	-2.93138	2.55747
4752	HOXA1	-12.5351	4.05795
4757	HOXA5	-3.92905	5.88576
4760	HOXA9	5.39543	-7.74196
4761	HOXA11	5.71167	-4.03744
4820	TRIM74	-2.0558	2.05855
4866	SLC26A5	-2.57153	3.10564
4885	CAV1	-5.85487	-2.46642
5078	FZD3	-2.47553	2.66475
5266	CDKN2A	3.61128	-2.33786
5267	CDKN2B	-2.40761	-2.18447
5276	SPINK4	-3.83836	2.21645

## Sheet: "Pan" vs "Posterior"
Significant genes for altered DNA methylation (Meth) and gene expression (GEX) (both p(fdr)<0.01, t-test) in "pan-HOXA" vs "posterior-only" tumors
DMRid	Gene	MethLog10pFDR	GEXLog10pFDR
32	TMEM51	-3.91982	2.84155
36	EPHA2	-3.58399	2.55702
59	ID3	-2.58256	2.32313
105	ERMAP	-2.96437	2.74524
319	S100A2	-3.14296	2.19479
440	LHX4	-7.54393	-2.17021
441	LHX4	-4.06421	-2.17021
713	C10orf58	-6.01152	4.42351
838	DEAF1	-3.61219	2.92052
839	DEAF1	-5.93328	2.92052
920	RIC3	-2.78331	3.5282
930	PARVA	-4.06632	2.11181
945	NAV2	-2.79195	-2.64223
1093	MOGAT2	-3.46325	2.24875
1108	C11orf75	-4.01023	-4.16303
1151	TMPRSS4	-5.77452	5.50622
1152	TMPRSS4	-3.48062	5.50622
1166	SORL1	-2.64161	3.09478
1237	CDCA3	2.21992	-6.33706
1363	ZNF385A	-2.14283	2.88302
1364	ZNF385A	-2.63727	2.88302
1533	ELF1	-6.07036	3.06203
1535	KIAA0564	-2.49409	5.64303
1539	TPT1	-2.29798	3.40629
1547	ITM2B	-2.75115	3.21483
1680	NIN	-6.28316	2.04167
1845	CCNDBP1	-2.0798	3.66976
1846	ADAL	-2.51889	2.01916
1854	DUOXA1	-5.37128	5.97252
1889	SMAD3	-4.77684	7.64404
1890	SMAD3	-4.05333	7.64404
1891	SMAD3	-5.58234	7.64404
1892	SMAD3	-5.58234	7.64404
1917	HMG20A	-2.75699	4.54357
1918	TBC1D2B	-6.07271	5.81902
1969	TARSL2	2.55885	2.52271
2002	C16orf45	2.10548	2.4816
2067	MT1G	-2.04456	-2.24875
2085	HSD11B2	-4.62119	-2.74088
2155	ALOX15	-4.29931	-3.76998
2156	ALOX15	-2.71441	-3.76998
2167	PHF23	-2.01584	2.07402
2172	ZBTB4	-3.9103	2.04004
2177	SOX15	-5.64473	5.50622
2241	SLFN13	-2.79012	-3.53079
2272	KRT20	2.65903	-3.59709
2283	KRT13	-5.84121	2.95877
2284	KRT13	-3.13893	2.95877
2309	HOXB2	-8.31576	4.39466
2310	HOXB3	-7.58119	6.33706
2311	HOXB4	-5.12697	3.77291
2312	HOXB4	-3.2925	3.77291
2314	HOXB5	-3.71351	4.99815
2315	HOXB5	-6.36665	4.99815
2316	HOXB5	-6.64993	4.99815
2318	LOC404266	-3.96043	3.16745
2320	HOXB8	-3.12482	3.66976
2381	GPRC5C	-5.16953	3.27514
2478	SLC14A1	-2.04456	2.60022
2712	ZNF671	-3.1103	2.94209
2713	ZNF671	-3.17875	2.94209
2888	RNF149	-3.6897	2.32313
2950	HNMT	-2.89336	3.31571
3024	HIBCH	-2.72221	2.13702
3037	CASP8	-3.94482	2.73528
3085	TRIP12	-2.02998	2.53609
3093	UGT1A7	-2.37549	2.13257
3095	UGT1A1	-2.82043	2.46129
3258	CYP24A1	-3.187	3.51394
3481	ITPR1	-2.79195	-2.15432
3490	SRGAP3	-2.07956	2.19479
3553	ZNF662	-2.57008	2.23413
3568	USP4	-2.42553	2.11181
3585	WNT5A	-3.1393	2.32101
3623	C3orf26	-2.08129	-2.08159
3741	B3GALNT1	-3.70116	2.29357
3781	SST	-2.09967	2.24875
3860	ANAPC4	-4.19797	2.93691
4006	TMEM154	-2.43921	2.07952
4059	TRIP13	-2.02369	-6.54247
4169	BTF3	-2.47726	5.16
4196	CAST	-3.3882	4.68366
4230	FBN2	2.22867	-2.56278
4364	SLIT3	-3.40267	3.31905
4550	KLHDC3	-4.21013	-2.19919
4625	TSPYL1	-2.87174	2.32101
4632	PKIB	-3.06479	-2.7287
4666	MAP7	-2.62751	4.39623
4752	HOXA1	-25.817	4.84057
4856	MCM7	-3.45388	-3.28215
4899	GRM8	2.09876	-2.50598
5143	FABP5	-4.21199	3.79373
5263	CDKN2A	-3.78662	-2.39417
5264	CDKN2A	-2.54873	-2.39417
5266	CDKN2A	2.61693	-2.39417
5318	C9orf95	-3.40309	2.29011
5414	LHX2	-2.17795	-2.07952
5415	LHX2	-3.97212	-2.07952
